# Supplementary material for: Whole Transcriptome Mapping Identifies an Immune- and Metabolism-Related Non-coding RNA Landscape Remodeled by Mechanical Stress in IL-1β-Induced Rat OA-like Chondrocytes
Source: Front Genet. 2022 Mar 3;13:821508. doi: 10.3389/fgene.2022.821508 (PMC8927047; doi:10.3389/fgene.2022.821508)
Supplement: Supplementary file 1 [file Table2.XLSX]

## Sheet: mRNA
id	C_count	T_count	log2(FC)	FDR	Symbol	Description	KEGG_A_class	KEGG_B_class	Pathway	K_ID	GO Component	GO Function	GO Process
ENSRNOT00000019939	1	4474.33	12.2884	1.5127e-86	Aqp8	aquaporin 8 [Source:RGD Symbol;Acc:2146]	Organismal Systems	Digestive system	ko04976//Bile secretion	K09869	GO:0032991//macromolecular complex;GO:0005575//cellular_component;GO:0005623//cell;GO:0043234//protein complex	GO:0003674//molecular_function;GO:0022857//transmembrane transporter activity;GO:0005215//transporter activity	GO:0044699//single-organism process;GO:0044763//single-organism cellular process;GO:0055085//transmembrane transport;GO:0009987//cellular process;GO:0051234//establishment of localization;GO:0006810//transport;GO:1902578//single-organism localization;GO:0051179//localization;GO:0044765//single-organism transport;GO:0008150//biological_process
TCONS_00056465	0.18	3102.29	14.3643	9.09363e-83	Trp53inp1	XP_008761751.1 PREDICTED: tumor protein p53-inducible nuclear protein 1 isoform X3 [Rattus norvegicus]	-	-	-	-	-	-	-
ENSRNOT00000004753	0.0133333	2904.12	14.4683	9.03517e-66	Srebf1	sterol regulatory element binding transcription factor 1 [Source:RGD Symbol;Acc:69423]	Organismal Systems;Environmental Information Processing;Human Diseases	Endocrine system;Endocrine and metabolic diseases;Signal transduction	ko04910//Insulin signaling pathway;ko04152//AMPK signaling pathway;ko04932//Non-alcoholic fatty liver disease (NAFLD);ko04931//Insulin resistance	K07197	GO:0043226//organelle;GO:0005783//endoplasmic reticulum;GO:0043231//intracellular membrane-bounded organelle;GO:0005575//cellular_component;GO:0044464//cell part;GO:0031982//vesicle;GO:0005634//nucleus;GO:0005622//intracellular;GO:0005737//cytoplasm;GO:0043227//membrane-bounded organelle;GO:0043234//protein complex;GO:0043229//intracellular organelle;GO:0012505//endomembrane system;GO:0044444//cy…	GO:0003676//nucleic acid binding;GO:0097159//organic cyclic compound binding;GO:0005488//binding;GO:0005515//protein binding;GO:0003674//molecular_function;GO:0001071//nucleic acid binding transcription factor activity;GO:1901363//heterocyclic compound binding;GO:0004871//signal transducer activity;GO:0019899//enzyme binding;GO:0003677//DNA binding	GO:0045184//establishment of protein localization;GO:0044700//single organism signaling;GO:0019538//protein metabolic process;GO:0007005//mitochondrion organization;GO:0007568//aging;GO:0071840//cellular component organization or biogenesis;GO:0009987//cellular process;GO:0023052//signaling;GO:0044260//cellular macromolecule metabolic process;GO:0006886//intracellular protein transport;GO:0051234…
ENSRNOT00000082245	0	1790.67	14.2913	7.49073e-49	Slc30a2	solute carrier family 30 member 2 [Source:RGD Symbol;Acc:3707]	-	-	-	-	GO:0000323//lytic vacuole;GO:0012505//endomembrane system;GO:0044444//cytoplasmic part;GO:0043226//organelle;GO:0005764//lysosome;GO:0044424//intracellular part;GO:0005623//cell;GO:0043227//membrane-bounded organelle;GO:0043229//intracellular organelle;GO:0043231//intracellular membrane-bounded organelle;GO:0044464//cell part;GO:0005768//endosome;GO:0005575//cellular_component;GO:0005773//vacuole…	GO:0005215//transporter activity;GO:0003674//molecular_function;GO:0022857//transmembrane transporter activity	GO:0042592//homeostatic process;GO:0006810//transport;GO:1902578//single-organism localization;GO:0065007//biological regulation;GO:0051179//localization;GO:0044765//single-organism transport;GO:0008150//biological_process;GO:0055085//transmembrane transport;GO:0065008//regulation of biological quality;GO:0009987//cellular process;GO:0044699//single-organism process;GO:0044763//single-organism ce…
ENSRNOT00000022522	45.6667	2442.33	5.84537	4.23946e-45	Extl1	exostosin-like glycosyltransferase 1 [Source:RGD Symbol;Acc:1309572]	Metabolism	Glycan biosynthesis and metabolism;Global and Overview	ko01100//Metabolic pathways;ko00534//Glycosaminoglycan biosynthesis - heparan sulfate / heparin	K02368	GO:0005575//cellular_component	GO:0003824//catalytic activity;GO:0016757//transferase activity, transferring glycosyl groups;GO:0003674//molecular_function;GO:0016740//transferase activity	GO:0044267//cellular protein metabolic process;GO:0043170//macromolecule metabolic process;GO:0044238//primary metabolic process;GO:0005975//carbohydrate metabolic process;GO:0044260//cellular macromolecule metabolic process;GO:0008152//metabolic process;GO:0009987//cellular process;GO:0043412//macromolecule modification;GO:0071704//organic substance metabolic process;GO:0036211//protein modifica…
TCONS_00039640	1.02333	941.677	10.6853	8.6705e-40	Gpr98	XP_017449797.1 PREDICTED: G-protein coupled receptor 98 isoform X1 [Rattus norvegicus]	-	-	-	-	GO:0097458//neuron part;GO:0098589//membrane region;GO:0032421//stereocilium bundle;GO:0071944//cell periphery;GO:0042995//cell projection;GO:0044459//plasma membrane part;GO:0044463//cell projection part;GO:0005622//intracellular;GO:0031253//cell projection membrane;GO:0031982//vesicle;GO:0098590//plasma membrane region;GO:0043226//organelle;GO:0005623//cell;GO:0044425//membrane part;GO:0043227/…	GO:0099600//transmembrane receptor activity;GO:0004872//receptor activity;GO:0043167//ion binding;GO:0060089//molecular transducer activity;GO:0005488//binding;GO:0004871//signal transducer activity;GO:0005515//protein binding;GO:0008092//cytoskeletal protein binding;GO:0038023//signaling receptor activity;GO:0046872//metal ion binding;GO:0043169//cation binding;GO:0004888//transmembrane signalin…	GO:0048856//anatomical structure development;GO:0051179//localization;GO:0048523//negative regulation of cellular process;GO:0050953//sensory perception of light stimulus;GO:0007165//signal transduction;GO:0023052//signaling;GO:0032501//multicellular organismal process;GO:0007275//multicellular organism development;GO:0044767//single-organism developmental process;GO:0044700//single organism sign…
TCONS_00065710	0	788.483	11.8151	3.07774e-39	Syn3	NP_058805.1 synapsin-3 [Rattus norvegicus]	-	-	-	-	GO:0005623//cell;GO:0044456//synapse part;GO:0044444//cytoplasmic part;GO:0043228//non-membrane-bounded organelle;GO:0045202//synapse;GO:0031410//cytoplasmic vesicle;GO:0005622//intracellular;GO:0016023//cytoplasmic, membrane-bounded vesicle;GO:0031982//vesicle;GO:0044464//cell part;GO:0044422//organelle part;GO:0098794//postsynapse;GO:0044446//intracellular organelle part;GO:0043227//membrane-bo…	GO:0005488//binding;GO:1901363//heterocyclic compound binding;GO:0032549//ribonucleoside binding;GO:0032550//purine ribonucleoside binding;GO:0001883//purine nucleoside binding;GO:0001882//nucleoside binding;GO:0036094//small molecule binding;GO:0097159//organic cyclic compound binding;GO:0097367//carbohydrate derivative binding	GO:0001505//regulation of neurotransmitter levels;GO:0050789//regulation of biological process;GO:0050794//regulation of cellular process;GO:0023051//regulation of signaling;GO:0010646//regulation of cell communication;GO:0050804//modulation of synaptic transmission;GO:0065007//biological regulation;GO:0065008//regulation of biological quality
ENSRNOT00000012879	3436.67	124420	5.3262	8.8053e-37	Akr1b1	aldo-keto reductase family 1 member B [Source:RGD Symbol;Acc:2092]	Metabolism	Carbohydrate metabolism;Lipid metabolism;Global and Overview	ko01100//Metabolic pathways;ko00561//Glycerolipid metabolism;ko00051//Fructose and mannose metabolism;ko00040//Pentose and glucuronate interconversions;ko00052//Galactose metabolism	K00011	GO:0005634//nucleus;GO:0005576//extracellular region;GO:0005764//lysosome;GO:0005623//cell;GO:0005737//cytoplasm;GO:0005773//vacuole;GO:0031981//nuclear lumen;GO:0044464//cell part;GO:0044424//intracellular part;GO:0005829//cytosol;GO:0043227//membrane-bounded organelle;GO:0005654//nucleoplasm;GO:0044446//intracellular organelle part;GO:0005575//cellular_component;GO:0044422//organelle part;GO:00…	GO:0016491//oxidoreductase activity;GO:0003674//molecular_function;GO:0003824//catalytic activity	GO:0008150//biological_process;GO:0044763//single-organism cellular process;GO:0042592//homeostatic process;GO:0009987//cellular process;GO:0051186//cofactor metabolic process;GO:0050794//regulation of cellular process;GO:0008283//cell proliferation;GO:0044699//single-organism process;GO:0007165//signal transduction;GO:0044238//primary metabolic process;GO:0051716//cellular response to stimulus;G…
ENSRNOT00000006340	301.333	6615	4.57514	1.45422e-35	Slc30a1	solute carrier family 30 member 1 [Source:RGD Symbol;Acc:61918]	Organismal Systems	Digestive system	ko04978//Mineral absorption	K14688	GO:0044428//nuclear part;GO:0005635//nuclear envelope;GO:0044424//intracellular part;GO:0044444//cytoplasmic part;GO:0044464//cell part;GO:0005737//cytoplasm;GO:0043227//membrane-bounded organelle;GO:0005575//cellular_component;GO:0043226//organelle;GO:0005623//cell;GO:0005783//endoplasmic reticulum;GO:0043229//intracellular organelle;GO:0031967//organelle envelope;GO:0005622//intracellular;GO:00…	GO:0003674//molecular_function;GO:0005215//transporter activity;GO:0022857//transmembrane transporter activity	GO:0050896//response to stimulus;GO:0044699//single-organism process;GO:0044767//single-organism developmental process;GO:0008150//biological_process;GO:0009790//embryo development;GO:0006950//response to stress;GO:0042592//homeostatic process;GO:0007275//multicellular organism development;GO:0007154//cell communication;GO:0044700//single organism signaling;GO:0055085//transmembrane transport;GO:…
ENSRNOT00000026473	0	794	13.2959	1.22218e-34	Cyp1a1	cytochrome P450, family 1, subfamily a, polypeptide 1 [Source:RGD Symbol;Acc:2458]	Human Diseases;Metabolism;Organismal Systems	Xenobiotics biodegradation and metabolism;Cancers;Endocrine system;Amino acid metabolism;Lipid metabolism;Metabolism of cofactors and vitamins;Global and Overview	ko01100//Metabolic pathways;ko00830//Retinol metabolism;ko00140//Steroid hormone biosynthesis;ko05204//Chemical carcinogenesis;ko00980//Metabolism of xenobiotics by cytochrome P450;ko04913//Ovarian Steroidogenesis;ko00380//Tryptophan metabolism	K07408	GO:0005575//cellular_component;GO:0005623//cell;GO:0043227//membrane-bounded organelle;GO:0044464//cell part;GO:0012505//endomembrane system;GO:0043226//organelle;GO:0044424//intracellular part;GO:0005737//cytoplasm;GO:0005739//mitochondrion;GO:0043229//intracellular organelle;GO:0043231//intracellular membrane-bounded organelle;GO:0005783//endoplasmic reticulum;GO:0044444//cytoplasmic part;GO:00…	GO:0043167//ion binding;GO:0005515//protein binding;GO:0003674//molecular_function;GO:0003824//catalytic activity;GO:0016491//oxidoreductase activity;GO:0005488//binding;GO:0019899//enzyme binding	GO:0044763//single-organism cellular process;GO:0009987//cellular process;GO:0009056//catabolic process;GO:0006629//lipid metabolic process;GO:0044767//single-organism developmental process;GO:0008283//cell proliferation;GO:0030154//cell differentiation;GO:0009058//biosynthetic process;GO:0008150//biological_process;GO:0044281//small molecule metabolic process;GO:0006950//response to stress;GO:00…
ENSRNOT00000017888	63	4098	6.14678	5.39219e-34	Scrg1	stimulator of chondrogenesis 1 [Source:RGD Symbol;Acc:68377]	-	-	-	-	GO:0043226//organelle;GO:0044424//intracellular part;GO:0005576//extracellular region;GO:0043229//intracellular organelle;GO:0005737//cytoplasm;GO:0005575//cellular_component;GO:0005623//cell;GO:0005794//Golgi apparatus;GO:0043227//membrane-bounded organelle;GO:0005622//intracellular;GO:0012505//endomembrane system;GO:0044464//cell part;GO:0043231//intracellular membrane-bounded organelle;GO:0044…	-	GO:0008150//biological_process;GO:0008283//cell proliferation;GO:0044699//single-organism process
ENSRNOT00000074330	679.32	0	-12.2566	5.83684e-32	Cstf2	cleavage stimulation factor subunit 2 [Source:RGD Symbol;Acc:1596566]	Genetic Information Processing	Translation	ko03015//mRNA surveillance pathway	K14407	GO:0044422//organelle part;GO:0005654//nucleoplasm;GO:0032991//macromolecular complex;GO:0005634//nucleus;GO:0031981//nuclear lumen;GO:0031974//membrane-enclosed lumen;GO:0070013//intracellular organelle lumen;GO:0005623//cell;GO:0043234//protein complex;GO:0005575//cellular_component;GO:0043227//membrane-bounded organelle;GO:0043233//organelle lumen;GO:0005622//intracellular;GO:0043229//intracel…	GO:0003676//nucleic acid binding;GO:0097159//organic cyclic compound binding;GO:0003674//molecular_function;GO:0003723//RNA binding;GO:0005488//binding;GO:1901363//heterocyclic compound binding	GO:0006397//mRNA processing;GO:0034641//cellular nitrogen compound metabolic process;GO:0006807//nitrogen compound metabolic process;GO:0046483//heterocycle metabolic process;GO:0016071//mRNA metabolic process;GO:0006725//cellular aromatic compound metabolic process;GO:0044237//cellular metabolic process;GO:0016070//RNA metabolic process;GO:0043170//macromolecule metabolic process;GO:1901360//org…
ENSRNOT00000032193	20.3333	1172	5.95594	1.36021e-31	Sez6l	seizure related 6 homolog like [Source:RGD Symbol;Acc:1563628]	-	-	-	-	GO:0043231//intracellular membrane-bounded organelle;GO:0005737//cytoplasm;GO:0005575//cellular_component;GO:0044424//intracellular part;GO:0005783//endoplasmic reticulum;GO:0044444//cytoplasmic part;GO:0012505//endomembrane system;GO:0044464//cell part;GO:0043229//intracellular organelle;GO:0043226//organelle;GO:0005622//intracellular;GO:0005623//cell;GO:0043227//membrane-bounded organelle	-	GO:0044700//single organism signaling;GO:0021700//developmental maturation;GO:0050794//regulation of cellular process;GO:0009987//cellular process;GO:0050896//response to stimulus;GO:0044763//single-organism cellular process;GO:0008150//biological_process;GO:0023052//signaling;GO:0044699//single-organism process;GO:0044767//single-organism developmental process;GO:0050789//regulation of biologica…
ENSRNOT00000003182	23.6667	4849.33	7.76912	1.66682e-30	Aldh3a1	aldehyde dehydrogenase 3 family, member A1 [Source:RGD Symbol;Acc:2088]	Metabolism;Human Diseases	Global and Overview;Cancers;Carbohydrate metabolism;Amino acid metabolism;Xenobiotics biodegradation and metabolism;Metabolism of other amino acids	ko01100//Metabolic pathways;ko01110//Biosynthesis of secondary metabolites;ko01120//Microbial metabolism in diverse environments;ko00010//Glycolysis / Gluconeogenesis;ko05204//Chemical carcinogenesis;ko00982//Drug metabolism - cytochrome P450;ko00980//Metabolism of xenobiotics by cytochrome P450;ko00350//Tyrosine metabolism;ko00410//beta-Alanine metabolism;ko00340//Histidine metabolism;ko00360//P…	K00129	GO:0044421//extracellular region part;GO:0044464//cell part;GO:0005737//cytoplasm;GO:0005829//cytosol;GO:0005575//cellular_component;GO:0005615//extracellular space;GO:0005623//cell;GO:0044444//cytoplasmic part;GO:0005576//extracellular region;GO:0005622//intracellular;GO:0044424//intracellular part	GO:0016491//oxidoreductase activity;GO:0003824//catalytic activity;GO:0003674//molecular_function	GO:0007568//aging;GO:0006950//response to stress;GO:0032502//developmental process;GO:0008150//biological_process;GO:0044767//single-organism developmental process;GO:0050896//response to stimulus;GO:0008283//cell proliferation;GO:0044699//single-organism process
TCONS_00031836	1296.14	21063.9	4.14082	3.68293e-29	Hist1h1e	XP_008585845.1 PREDICTED: histone H1.2 [Galeopterus variegatus]	-	-	-	-	GO:0044427//chromosomal part;GO:0043229//intracellular organelle;GO:0032991//macromolecular complex;GO:0043227//membrane-bounded organelle;GO:0005634//nucleus;GO:0043226//organelle;GO:0031974//membrane-enclosed lumen;GO:0043232//intracellular non-membrane-bounded organelle;GO:0005623//cell;GO:0000228//nuclear chromosome;GO:0070013//intracellular organelle lumen;GO:0044428//nuclear part;GO:0031981…	GO:0044877//macromolecular complex binding;GO:0003682//chromatin binding;GO:1901363//heterocyclic compound binding;GO:0005488//binding;GO:0097159//organic cyclic compound binding;GO:0003676//nucleic acid binding;GO:0003723//RNA binding	GO:0051276//chromosome organization;GO:0071840//cellular component organization or biogenesis;GO:0071822//protein complex subunit organization;GO:0006325//chromatin organization;GO:0071824//protein-DNA complex subunit organization;GO:0016043//cellular component organization;GO:0043933//macromolecular complex subunit organization;GO:0034728//nucleosome organization;GO:0006996//organelle organizati…
ENSRNOT00000012314	0	544.823	12.6677	6.01964e-29	Zc3h12a	zinc finger CCCH type containing 12A [Source:RGD Symbol;Acc:1306776]	-	-	-	-	GO:0005783//endoplasmic reticulum;GO:0070013//intracellular organelle lumen;GO:0012505//endomembrane system;GO:0044428//nuclear part;GO:0043226//organelle;GO:0005634//nucleus;GO:0043227//membrane-bounded organelle;GO:0043229//intracellular organelle;GO:0005654//nucleoplasm;GO:0005856//cytoskeleton;GO:0044446//intracellular organelle part;GO:0005737//cytoplasm;GO:0043232//intracellular non-membran…	GO:1901363//heterocyclic compound binding;GO:0004518//nuclease activity;GO:0003676//nucleic acid binding;GO:0005488//binding;GO:0003677//DNA binding;GO:0008233//peptidase activity;GO:0003824//catalytic activity;GO:0043167//ion binding;GO:0003674//molecular_function;GO:0044822//poly(A) RNA binding;GO:0097159//organic cyclic compound binding;GO:0003729//mRNA binding;GO:0016788//hydrolase activity, …	GO:0043933//macromolecular complex subunit organization;GO:0023052//signaling;GO:0040011//locomotion;GO:0022607//cellular component assembly;GO:0051716//cellular response to stimulus;GO:0009059//macromolecule biosynthetic process;GO:0044699//single-organism process;GO:1902582//single-organism intracellular transport;GO:0006928//movement of cell or subcellular component;GO:0043603//cellular amide …
TCONS_00070919	1.01667	884.11	9.90056	1.01527e-28	Fxyd2	NP_663769.1 sodium/potassium-transporting ATPase subunit gamma isoform a [Rattus norvegicus]	Environmental Information Processing;Organismal Systems	Circulatory system;Endocrine system;Excretory system;Signal transduction;Digestive system	ko04024//cAMP signaling pathway;ko04022//cGMP - PKG signaling pathway;ko04261//Adrenergic signaling in cardiomyocytes;ko04919//Thyroid hormone signaling pathway;ko04972//Pancreatic secretion;ko04911//Insulin secretion;ko04974//Protein digestion and absorption;ko04970//Salivary secretion;ko04260//Cardiac muscle contraction;ko04976//Bile secretion;ko04918//Thyroid hormone synthesis;ko04961//Endocri…	K01538	-	-	-
ENSRNOT00000036910	840.293	0	-12.4952	6.22666e-28	Nisch	nischarin [Source:RGD Symbol;Acc:1306950]	-	-	-	-	GO:0044444//cytoplasmic part;GO:0031982//vesicle;GO:0043231//intracellular membrane-bounded organelle;GO:0031410//cytoplasmic vesicle;GO:0005829//cytosol;GO:0043229//intracellular organelle;GO:0043227//membrane-bounded organelle;GO:0005622//intracellular;GO:0071944//cell periphery;GO:0005737//cytoplasm;GO:0012505//endomembrane system;GO:0005768//endosome;GO:0043226//organelle;GO:0005623//cell;GO:…	GO:0005488//binding;GO:0043167//ion binding;GO:0003674//molecular_function;GO:0008289//lipid binding	GO:0040011//locomotion;GO:0051234//establishment of localization;GO:0044699//single-organism process;GO:0050896//response to stimulus;GO:0006928//movement of cell or subcellular component;GO:0051179//localization;GO:0007010//cytoskeleton organization;GO:0008219//cell death;GO:0005975//carbohydrate metabolic process;GO:0032501//multicellular organismal process;GO:0044710//single-organism metabolic…
ENSRNOT00000004394	11.5567	2165.46	7.66283	7.3227e-28	Creg1	cellular repressor of E1A-stimulated genes 1 [Source:RGD Symbol;Acc:1306804]	-	-	-	-	GO:0044421//extracellular region part;GO:0005575//cellular_component;GO:0043234//protein complex;GO:0043226//organelle;GO:0005615//extracellular space;GO:0005622//intracellular;GO:0032991//macromolecular complex;GO:0005623//cell;GO:0044464//cell part;GO:0005576//extracellular region	GO:0003674//molecular_function;GO:0005488//binding;GO:0008134//transcription factor binding;GO:0005515//protein binding	GO:0009987//cellular process;GO:0008152//metabolic process;GO:0006807//nitrogen compound metabolic process;GO:0009058//biosynthetic process;GO:0044237//cellular metabolic process;GO:0034641//cellular nitrogen compound metabolic process;GO:0008150//biological_process
ENSRNOT00000024725	196.333	2602.33	3.85001	4.89945e-27	Eps8l2	EPS8-like 2 [Source:RGD Symbol;Acc:1310912]	-	-	-	-	GO:0005829//cytosol;GO:0044444//cytoplasmic part;GO:0043234//protein complex;GO:0005576//extracellular region;GO:0005623//cell;GO:0071944//cell periphery;GO:0043226//organelle;GO:0044421//extracellular region part;GO:0044424//intracellular part;GO:0032991//macromolecular complex;GO:0005575//cellular_component;GO:0005737//cytoplasm;GO:0005886//plasma membrane;GO:0044464//cell part;GO:0016020//memb…	GO:0008092//cytoskeletal protein binding;GO:0005515//protein binding;GO:0003674//molecular_function;GO:0005488//binding;GO:0019899//enzyme binding	GO:0051716//cellular response to stimulus;GO:0044699//single-organism process;GO:0044700//single organism signaling;GO:0044085//cellular component biogenesis;GO:0044763//single-organism cellular process;GO:0009987//cellular process;GO:0050789//regulation of biological process;GO:0008150//biological_process;GO:0022607//cellular component assembly;GO:0007154//cell communication;GO:0032501//multicel…
TCONS_00053258	5.47333	829.207	7.3966	4.01469e-26	Vamp1	XP_005378839.1 PREDICTED: vesicle-associated membrane protein 1 [Chinchilla lanigera]	Genetic Information Processing	Folding, sorting and degradation	ko04130//SNARE interactions in vesicular transport	K08510	-	-	-
ENSRNOT00000020307	0	761.853	12.6714	2.52735e-25	Npr1	natriuretic peptide receptor 1 [Source:RGD Symbol;Acc:3195]	Environmental Information Processing;Organismal Systems;Metabolism	Nucleotide metabolism;Circulatory system;Endocrine system;Signal transduction	ko04024//cAMP signaling pathway;ko04022//cGMP - PKG signaling pathway;ko00230//Purine metabolism;ko04921//Oxytocin signaling pathway;ko04270//Vascular smooth muscle contraction;ko04925//Aldosterone synthesis and secretion;ko04924//Renin secretion;ko04923//Regulation of lipolysis in adipocyte	K12323	GO:0044424//intracellular part;GO:0016020//membrane;GO:0005623//cell;GO:0005829//cytosol;GO:0071944//cell periphery;GO:0005575//cellular_component;GO:0005886//plasma membrane;GO:0032991//macromolecular complex;GO:0044444//cytoplasmic part;GO:0005737//cytoplasm;GO:0044464//cell part;GO:0005622//intracellular;GO:0043234//protein complex	GO:0016740//transferase activity;GO:0043167//ion binding;GO:0016772//transferase activity, transferring phosphorus-containing groups;GO:0016301//kinase activity;GO:0019899//enzyme binding;GO:0003674//molecular_function;GO:0005515//protein binding;GO:0005488//binding;GO:0016829//lyase activity;GO:0004871//signal transducer activity;GO:0003824//catalytic activity	GO:0050794//regulation of cellular process;GO:0050896//response to stimulus;GO:0044699//single-organism process;GO:0009987//cellular process;GO:0009058//biosynthetic process;GO:0044267//cellular protein metabolic process;GO:0003013//circulatory system process;GO:0006807//nitrogen compound metabolic process;GO:0036211//protein modification process;GO:0050789//regulation of biological process;GO:00…
TCONS_00045519	0	456.873	10.9415	1.43105e-24	Sptan1	XP_006497872.1 PREDICTED: spectrin alpha chain, non-erythrocytic 1 isoform X1 [Mus musculus]	-	-	-	-	-	-	-
TCONS_00072131	6.44333	928.153	7.301	2.01848e-24	CDHR4	XP_006226625.1 PREDICTED: cadherin-related family member 4 isoform X3 [Rattus norvegicus]	-	-	-	-	-	-	GO:0007155//cell adhesion;GO:0098609//cell-cell adhesion;GO:0022610//biological adhesion;GO:0098742//cell-cell adhesion via plasma-membrane adhesion molecules
TCONS_00060642	0	459.4	12.3257	2.30145e-24	Kdm1a	ELR49459.1 Lysine-specific histone demethylase 1A, partial [Bos mutus]	-	-	-	-	GO:0043227//membrane-bounded organelle;GO:0043229//intracellular organelle;GO:0005623//cell;GO:0005634//nucleus;GO:0005694//chromosome;GO:0031981//nuclear lumen;GO:0032991//macromolecular complex;GO:0043232//intracellular non-membrane-bounded organelle;GO:0000785//chromatin;GO:0043234//protein complex;GO:0044446//intracellular organelle part;GO:0044427//chromosomal part;GO:0044464//cell part;GO:0…	GO:0000166//nucleotide binding;GO:0003712//transcription cofactor activity;GO:0032453//histone demethylase activity (H3-K4 specific);GO:0000975//regulatory region DNA binding;GO:0003824//catalytic activity;GO:0000989//transcription factor activity, transcription factor binding;GO:0051427//hormone receptor binding;GO:0036094//small molecule binding;GO:0003676//nucleic acid binding;GO:0001067//regu…	GO:0048856//anatomical structure development;GO:1901360//organic cyclic compound metabolic process;GO:0016577//histone demethylation;GO:0044710//single-organism metabolic process;GO:1901698//response to nitrogen compound;GO:0000398//mRNA splicing, via spliceosome;GO:0006144//purine nucleobase metabolic process;GO:1902531//regulation of intracellular signal transduction;GO:2000112//regulation of c…
ENSRNOT00000025081	48.0567	1745.57	5.33985	2.63559e-24	Vamp1	vesicle-associated membrane protein 1 [Source:RGD Symbol;Acc:3948]	Genetic Information Processing	Folding, sorting and degradation	ko04130//SNARE interactions in vesicular transport	K08510	GO:0005623//cell;GO:0044424//intracellular part;GO:0043227//membrane-bounded organelle;GO:0044464//cell part;GO:0043229//intracellular organelle;GO:0031982//vesicle;GO:0005575//cellular_component;GO:0005737//cytoplasm;GO:0043234//protein complex;GO:0031410//cytoplasmic vesicle;GO:0043226//organelle;GO:0005622//intracellular;GO:0043231//intracellular membrane-bounded organelle;GO:0044444//cytoplas…	GO:0003674//molecular_function	GO:0016043//cellular component organization;GO:0006810//transport;GO:0043933//macromolecular complex subunit organization;GO:0006461//protein complex assembly;GO:0061024//membrane organization;GO:0008150//biological_process;GO:0016192//vesicle-mediated transport;GO:0071822//protein complex subunit organization;GO:0051234//establishment of localization;GO:0051179//localization;GO:0071840//cellular…
TCONS_00031826	2906.06	29216.6	3.44802	6.11989e-24	Hist1h1e	XP_001071565.2 PREDICTED: histone H1.2 [Rattus norvegicus]	-	-	-	-	GO:0005634//nucleus;GO:0043233//organelle lumen;GO:0070013//intracellular organelle lumen;GO:0043231//intracellular membrane-bounded organelle;GO:0005694//chromosome;GO:0043227//membrane-bounded organelle;GO:0000785//chromatin;GO:0044454//nuclear chromosome part;GO:0043229//intracellular organelle;GO:0000790//nuclear chromatin;GO:0043226//organelle;GO:0043228//non-membrane-bounded organelle;GO:00…	GO:0005488//binding;GO:0003676//nucleic acid binding;GO:0044877//macromolecular complex binding;GO:0003682//chromatin binding;GO:0003723//RNA binding;GO:0097159//organic cyclic compound binding;GO:1901363//heterocyclic compound binding	GO:0006996//organelle organization;GO:0009987//cellular process;GO:0016043//cellular component organization;GO:0034728//nucleosome organization;GO:0043933//macromolecular complex subunit organization;GO:0071840//cellular component organization or biogenesis;GO:0006325//chromatin organization;GO:0071824//protein-DNA complex subunit organization;GO:0071822//protein complex subunit organization;GO:0…
TCONS_00042872	0	594.61	11.5068	6.62719e-24	Adgrl2	EDL82451.1 latrophilin 2, isoform CRA_d [Rattus norvegicus]	-	-	-	-	GO:0044464//cell part;GO:0044425//membrane part;GO:0016020//membrane;GO:0031224//intrinsic component of membrane;GO:0005623//cell;GO:0042995//cell projection	GO:0005515//protein binding;GO:0038023//signaling receptor activity;GO:0060089//molecular transducer activity;GO:0099600//transmembrane receptor activity;GO:0004872//receptor activity;GO:0019904//protein domain specific binding;GO:0004871//signal transducer activity;GO:0005488//binding;GO:0004888//transmembrane signaling receptor activity	GO:0044767//single-organism developmental process;GO:0007165//signal transduction;GO:0050789//regulation of biological process;GO:0007154//cell communication;GO:0032501//multicellular organismal process;GO:0044763//single-organism cellular process;GO:0044699//single-organism process;GO:0044707//single-multicellular organism process;GO:0007417//central nervous system development;GO:0051716//cellul…
ENSRNOT00000026558	368	5146.33	3.90819	7.7361e-24	Ackr3	atypical chemokine receptor 3 [Source:RGD Symbol;Acc:620601]	Environmental Information Processing	Signaling molecules and interaction	ko04060//Cytokine-cytokine receptor interaction	K04304	GO:0005768//endosome;GO:0043226//organelle;GO:0071944//cell periphery;GO:0043229//intracellular organelle;GO:0044464//cell part;GO:0005737//cytoplasm;GO:0005886//plasma membrane;GO:0044444//cytoplasmic part;GO:0031410//cytoplasmic vesicle;GO:0005575//cellular_component;GO:0005623//cell;GO:0043231//intracellular membrane-bounded organelle;GO:0005622//intracellular;GO:0005634//nucleus;GO:0043227//m…	GO:0003674//molecular_function;GO:0004871//signal transducer activity	GO:0044699//single-organism process;GO:0048869//cellular developmental process;GO:0043170//macromolecule metabolic process;GO:0043412//macromolecule modification;GO:0030154//cell differentiation;GO:0007165//signal transduction;GO:0040011//locomotion;GO:0044767//single-organism developmental process;GO:0048646//anatomical structure formation involved in morphogenesis;GO:0008219//cell death;GO:0044…
TCONS_00052333	0	473.343	10.7085	1.20638e-23	CREB5	XP_008761130.1 PREDICTED: cyclic AMP-responsive element-binding protein 5 isoform X4 [Rattus norvegicus]	Environmental Information Processing;Organismal Systems	Aging;Signal transduction;Nervous system;Endocrine system;Circulatory system;Excretory system	ko04151//PI3K-Akt signaling pathway;ko04024//cAMP signaling pathway;ko04022//cGMP - PKG signaling pathway;ko04261//Adrenergic signaling in cardiomyocytes;ko04728//Dopaminergic synapse;ko04152//AMPK signaling pathway;ko04725//Cholinergic synapse;ko04668//TNF signaling pathway;ko04211//Longevity regulating pathway - mammal;ko04922//Glucagon signaling pathway;ko04915//Estrogen signaling pathway;ko04…	K09047	GO:0043231//intracellular membrane-bounded organelle;GO:0031988//membrane-bounded vesicle;GO:0044464//cell part;GO:0005622//intracellular;GO:0031982//vesicle;GO:0043226//organelle;GO:0044424//intracellular part;GO:0043229//intracellular organelle;GO:0043227//membrane-bounded organelle;GO:0005623//cell	GO:0003677//DNA binding;GO:0001071//nucleic acid binding transcription factor activity;GO:0003700//transcription factor activity, sequence-specific DNA binding;GO:0000981//RNA polymerase II transcription factor activity, sequence-specific DNA binding;GO:0000982//transcription factor activity, RNA polymerase II core promoter proximal region sequence-specific binding;GO:0043167//ion binding;GO:0043…	GO:0065007//biological regulation;GO:0050794//regulation of cellular process;GO:0051252//regulation of RNA metabolic process;GO:0051171//regulation of nitrogen compound metabolic process;GO:0006357//regulation of transcription from RNA polymerase II promoter;GO:0030154//cell differentiation;GO:0009888//tissue development;GO:0044763//single-organism cellular process;GO:0006355//regulation of trans…
TCONS_00072512	0	748.69	11.2839	1.66859e-23	PPIA	EDL09486.1 mCG147332 [Mus musculus]	-	-	-	-	-	-	-
ENSRNOT00000023530	762.667	10951.7	3.96221	2.2242e-23	Igfbp5	insulin-like growth factor binding protein 5 [Source:RGD Symbol;Acc:2876]	-	-	-	-	GO:0044421//extracellular region part;GO:0005615//extracellular space;GO:0043234//protein complex;GO:0032991//macromolecular complex;GO:0005576//extracellular region;GO:0005575//cellular_component	GO:0003674//molecular_function	GO:0048856//anatomical structure development;GO:0007165//signal transduction;GO:0043604//amide biosynthetic process;GO:0019538//protein metabolic process;GO:0051674//localization of cell;GO:0065007//biological regulation;GO:1901564//organonitrogen compound metabolic process;GO:0044260//cellular macromolecule metabolic process;GO:0034641//cellular nitrogen compound metabolic process;GO:0034645//ce…
ENSRNOT00000004525	1687.01	93.9033	-4.04075	5.53272e-23	Cenpf	centromere protein F [Source:RGD Symbol;Acc:628667]	-	-	-	-	GO:0070013//intracellular organelle lumen;GO:0044424//intracellular part;GO:0012505//endomembrane system;GO:0043234//protein complex;GO:0043227//membrane-bounded organelle;GO:0043228//non-membrane-bounded organelle;GO:0043226//organelle;GO:0043232//intracellular non-membrane-bounded organelle;GO:0031975//envelope;GO:0005575//cellular_component;GO:0043233//organelle lumen;GO:0043229//intracellular…	GO:0005488//binding;GO:0003674//molecular_function;GO:0005515//protein binding;GO:0008134//transcription factor binding	GO:0009987//cellular process;GO:0044763//single-organism cellular process;GO:0044237//cellular metabolic process;GO:0008150//biological_process;GO:0051234//establishment of localization;GO:0048856//anatomical structure development;GO:0006810//transport;GO:0000278//mitotic cell cycle;GO:0032502//developmental process;GO:0009058//biosynthetic process;GO:0007059//chromosome segregation;GO:0034641//c…
ENSRNOT00000080139	155.333	1982	3.79644	6.83943e-23	Kcna6	potassium voltage-gated channel subfamily A member 6 [Source:RGD Symbol;Acc:62083]	-	-	-	-	GO:0005886//plasma membrane;GO:0005623//cell;GO:0016020//membrane;GO:0044464//cell part;GO:0071944//cell periphery;GO:0005575//cellular_component	GO:0005215//transporter activity;GO:0003674//molecular_function;GO:0022857//transmembrane transporter activity	GO:0043933//macromolecular complex subunit organization;GO:0006461//protein complex assembly;GO:0008150//biological_process;GO:0051234//establishment of localization;GO:0044763//single-organism cellular process;GO:0071840//cellular component organization or biogenesis;GO:0044765//single-organism transport;GO:0016043//cellular component organization;GO:0055085//transmembrane transport;GO:0044699//…
TCONS_00074300	24.3333	940.277	5.40772	1.52311e-21	IL20RB	XP_017451335.1 PREDICTED: interleukin-20 receptor subunit beta isoform X1 [Rattus norvegicus]	Environmental Information Processing	Signaling molecules and interaction;Signal transduction	ko04060//Cytokine-cytokine receptor interaction;ko04630//Jak-STAT signaling pathway	K05137	GO:0016020//membrane	GO:0005488//binding;GO:0005515//protein binding;GO:0019955//cytokine binding	GO:0050670//regulation of lymphocyte proliferation;GO:0048583//regulation of response to stimulus;GO:0002697//regulation of immune effector process;GO:0080134//regulation of response to stress;GO:0001817//regulation of cytokine production;GO:0002883//regulation of hypersensitivity;GO:0002864//regulation of acute inflammatory response to antigenic stimulus;GO:0002822//regulation of adaptive immune…
ENSRNOT00000039428	440.21	0	-10.8918	1.95082e-21	RGD1311595	-	-	-	-	-	-	-	-
ENSRNOT00000018821	0	481.863	12.6234	3.3814e-21	Slc6a12	solute carrier family 6 member 12 [Source:RGD Symbol;Acc:620255]	-	-	-	-	GO:0071944//cell periphery;GO:0005623//cell;GO:0044464//cell part;GO:0005886//plasma membrane;GO:0005575//cellular_component;GO:0016020//membrane	GO:0022857//transmembrane transporter activity;GO:0003674//molecular_function;GO:0005215//transporter activity	GO:0006810//transport;GO:0051179//localization;GO:0044765//single-organism transport;GO:0009987//cellular process;GO:0055085//transmembrane transport;GO:0008150//biological_process;GO:0044699//single-organism process;GO:1902578//single-organism localization;GO:0044763//single-organism cellular process;GO:0051234//establishment of localization
TCONS_00053157	0	481.863	12.6234	3.49431e-21	Slc6a12	NP_059031.1 sodium- and chloride-dependent betaine transporter [Rattus norvegicus]	-	-	-	-	GO:0016021//integral component of membrane;GO:0016020//membrane;GO:0044425//membrane part;GO:0031224//intrinsic component of membrane	GO:0022892//substrate-specific transporter activity;GO:0008514//organic anion transmembrane transporter activity;GO:0005343//organic acid:sodium symporter activity;GO:0022804//active transmembrane transporter activity;GO:0008324//cation transmembrane transporter activity;GO:0015077//monovalent inorganic cation transmembrane transporter activity;GO:0015171//amino acid transmembrane transporter act…	GO:0090066//regulation of anatomical structure size;GO:0008361//regulation of cell size;GO:0015711//organic anion transport;GO:0006820//anion transport;GO:0042592//homeostatic process;GO:0065008//regulation of biological quality;GO:0051179//localization;GO:0051234//establishment of localization;GO:0042221//response to chemical;GO:0015849//organic acid transport;GO:0009987//cellular process;GO:007…
ENSRNOT00000078944	19.63	802.267	5.49437	4.33067e-21	Cdkn1c	cyclin-dependent kinase inhibitor 1C [Source:RGD Symbol;Acc:727892]	Cellular Processes	Cell growth and death	ko04110//Cell cycle	K09993	GO:0043226//organelle;GO:0005623//cell;GO:0005622//intracellular;GO:0005737//cytoplasm;GO:0005634//nucleus;GO:0005575//cellular_component;GO:0043227//membrane-bounded organelle;GO:0043231//intracellular membrane-bounded organelle;GO:0044464//cell part;GO:0044424//intracellular part;GO:0043229//intracellular organelle	GO:0098772//molecular function regulator;GO:0003824//catalytic activity;GO:0003674//molecular_function;GO:0016301//kinase activity;GO:0016772//transferase activity, transferring phosphorus-containing groups;GO:0016740//transferase activity;GO:0030234//enzyme regulator activity	GO:0043170//macromolecule metabolic process;GO:0044767//single-organism developmental process;GO:0007165//signal transduction;GO:0000003//reproduction;GO:0043412//macromolecule modification;GO:0044267//cellular protein metabolic process;GO:0040007//growth;GO:0071704//organic substance metabolic process;GO:0006464//cellular protein modification process;GO:0030154//cell differentiation;GO:0023052//…
TCONS_00008056	177.03	3063.74	4.23342	1.5985e-20	Cdkn1c	NP_001028930.1 cyclin-dependent kinase inhibitor 1C isoform 2 [Rattus norvegicus]	Cellular Processes	Cell growth and death	ko04110//Cell cycle	K09993	-	-	-
ENSRNOT00000090816	16262.7	1587.7	-3.2423	2.07517e-20	Rock2	Rho-associated coiled-coil containing protein kinase 2 [Source:RGD Symbol;Acc:3590]	Human Diseases;Environmental Information Processing;Cellular Processes;Organismal Systems	Cell motility;Signal transduction;Endocrine system;Infectious diseases;Immune system;Development;Circulatory system;Cellular commiunity;Cancers	ko05200//Pathways in cancer;ko04510//Focal adhesion;ko04810//Regulation of actin cytoskeleton;ko04024//cAMP signaling pathway;ko04022//cGMP - PKG signaling pathway;ko04062//Chemokine signaling pathway;ko04921//Oxytocin signaling pathway;ko05205//Proteoglycans in cancer;ko04310//Wnt signaling pathway;ko04360//Axon guidance;ko04270//Vascular smooth muscle contraction;ko04071//Sphingolipid signaling…	K17388	GO:0015630//microtubule cytoskeleton;GO:0005815//microtubule organizing center;GO:0044444//cytoplasmic part;GO:0005622//intracellular;GO:0044464//cell part;GO:0005623//cell;GO:0043229//intracellular organelle;GO:0005737//cytoplasm;GO:0043228//non-membrane-bounded organelle;GO:0043232//intracellular non-membrane-bounded organelle;GO:0005829//cytosol;GO:0044422//organelle part;GO:0005575//cellular_…	GO:0005488//binding;GO:0016740//transferase activity;GO:0003824//catalytic activity;GO:0019899//enzyme binding;GO:1901363//heterocyclic compound binding;GO:0005515//protein binding;GO:0003674//molecular_function;GO:0016301//kinase activity;GO:0097159//organic cyclic compound binding;GO:0043167//ion binding;GO:0003723//RNA binding;GO:0016772//transferase activity, transferring phosphorus-containin…	GO:0050789//regulation of biological process;GO:0007154//cell communication;GO:0048856//anatomical structure development;GO:0061024//membrane organization;GO:0040011//locomotion;GO:0044700//single organism signaling;GO:0009987//cellular process;GO:0036211//protein modification process;GO:0009653//anatomical structure morphogenesis;GO:0051704//multi-organism process;GO:0007009//plasma membrane org…
ENSRNOT00000013443	57.3	1225.99	4.53772	8.57006e-20	Olfm1	olfactomedin 1 [Source:RGD Symbol;Acc:620320]	-	-	-	-	GO:0044424//intracellular part;GO:0005575//cellular_component;GO:0005886//plasma membrane;GO:0005622//intracellular;GO:0043231//intracellular membrane-bounded organelle;GO:0043226//organelle;GO:0005783//endoplasmic reticulum;GO:0012505//endomembrane system;GO:0071944//cell periphery;GO:0044464//cell part;GO:0044444//cytoplasmic part;GO:0044421//extracellular region part;GO:0043227//membrane-bound…	GO:0003674//molecular_function	GO:0040007//growth;GO:0044085//cellular component biogenesis;GO:0051674//localization of cell;GO:0043933//macromolecular complex subunit organization;GO:0006807//nitrogen compound metabolic process;GO:0034641//cellular nitrogen compound metabolic process;GO:0044237//cellular metabolic process;GO:0032989//cellular component morphogenesis;GO:0016043//cellular component organization;GO:0009987//cell…
TCONS_00034899	13.5667	1590.95	6.95391	1.01027e-19	-	NP_001177304.1 carboxylesterase 1-like precursor [Rattus norvegicus]	-	-	-	-	-	-	-
ENSRNOT00000082697	5.55	711.943	7.08233	1.07402e-19	Plekhb1	-	-	-	-	-	-	-	-
ENSRNOT00000040472	342.763	2732.16	3.1301	4.91824e-19	Grn	-	-	-	-	-	-	-	-
TCONS_00070920	2.65	462.223	7.62349	1.23295e-18	Fxyd2	NP_663769.1 sodium/potassium-transporting ATPase subunit gamma isoform a [Rattus norvegicus]	Organismal Systems;Environmental Information Processing	Digestive system;Signal transduction;Excretory system;Circulatory system;Endocrine system	ko04024//cAMP signaling pathway;ko04022//cGMP - PKG signaling pathway;ko04261//Adrenergic signaling in cardiomyocytes;ko04919//Thyroid hormone signaling pathway;ko04972//Pancreatic secretion;ko04911//Insulin secretion;ko04974//Protein digestion and absorption;ko04970//Salivary secretion;ko04260//Cardiac muscle contraction;ko04976//Bile secretion;ko04918//Thyroid hormone synthesis;ko04961//Endocri…	K01538	-	-	-
TCONS_00081035	1563.19	140.607	-3.34477	1.83148e-18	Thoc2	NP_001178685.1 THO complex subunit 2 [Rattus norvegicus]	Genetic Information Processing	Translation;Transcription	ko03013//RNA transport;ko03040//Spliceosome	K12879	GO:0005634//nucleus;GO:0044428//nuclear part;GO:0005622//intracellular;GO:0031981//nuclear lumen;GO:0044464//cell part;GO:0005623//cell;GO:0044446//intracellular organelle part;GO:0043229//intracellular organelle;GO:0070013//intracellular organelle lumen;GO:0043226//organelle;GO:0044424//intracellular part;GO:0043231//intracellular membrane-bounded organelle;GO:0032991//macromolecular complex;GO:…	GO:0003676//nucleic acid binding;GO:0097159//organic cyclic compound binding;GO:1901363//heterocyclic compound binding;GO:0005488//binding;GO:0003723//RNA binding;GO:0044822//poly(A) RNA binding	GO:0006406//mRNA export from nucleus;GO:0044765//single-organism transport;GO:0006810//transport;GO:0051169//nuclear transport;GO:0051641//cellular localization;GO:0060255//regulation of macromolecule metabolic process;GO:0051301//cell division;GO:0046907//intracellular transport;GO:1902578//single-organism localization;GO:0051168//nuclear export;GO:0044767//single-organism developmental process;…
TCONS_00004478	0.333333	417.333	9.783	3.37525e-18	Tdrd1	NP_001099672.1 tudor domain-containing protein 1 [Rattus norvegicus]	-	-	-	-	-	-	-
ENSRNOT00000064840	5	1187.51	7.94943	8.93157e-18	Atp2a3	ATPase sarcoplasmic/endoplasmic reticulum Ca2+ transporting 3 [Source:RGD Symbol;Acc:2175]	Human Diseases;Organismal Systems;Environmental Information Processing	Neurodegenerative diseases;Digestive system;Signal transduction	ko04020//Calcium signaling pathway;ko04022//cGMP - PKG signaling pathway;ko05010//Alzheimer's disease;ko04972//Pancreatic secretion	K05853	GO:0005737//cytoplasm;GO:0043227//membrane-bounded organelle;GO:0005575//cellular_component;GO:0005783//endoplasmic reticulum;GO:0005622//intracellular;GO:0044424//intracellular part;GO:0005623//cell;GO:0043229//intracellular organelle;GO:0012505//endomembrane system;GO:0044444//cytoplasmic part;GO:0044464//cell part;GO:0043231//intracellular membrane-bounded organelle;GO:0043226//organelle	GO:0005488//binding;GO:0022857//transmembrane transporter activity;GO:0003674//molecular_function;GO:0016887//ATPase activity;GO:0016817//hydrolase activity, acting on acid anhydrides;GO:0016787//hydrolase activity;GO:0016462//pyrophosphatase activity;GO:0003824//catalytic activity;GO:0016818//hydrolase activity, acting on acid anhydrides, in phosphorus-containing anhydrides;GO:0043167//ion bindi…	GO:0009987//cellular process;GO:1902578//single-organism localization;GO:0044699//single-organism process;GO:0008150//biological_process;GO:0051234//establishment of localization;GO:0044763//single-organism cellular process;GO:0055085//transmembrane transport;GO:0006810//transport;GO:0051179//localization;GO:0044765//single-organism transport
TCONS_00031277	5.33333	665.487	7.08909	8.93157e-18	Slc25a48	XP_017443168.1 PREDICTED: solute carrier family 25 member 48 isoform X2 [Rattus norvegicus]	-	-	-	-	GO:0016020//membrane;GO:0044424//intracellular part;GO:0031967//organelle envelope;GO:0019866//organelle inner membrane;GO:0044425//membrane part;GO:0043226//organelle;GO:0043231//intracellular membrane-bounded organelle;GO:0044446//intracellular organelle part;GO:0031090//organelle membrane;GO:0031224//intrinsic component of membrane;GO:0005623//cell;GO:0044464//cell part;GO:0005622//intracellul…	-	GO:0051234//establishment of localization;GO:0044763//single-organism cellular process;GO:0009987//cellular process;GO:0051179//localization;GO:0044699//single-organism process
ENSRNOT00000007073	1766.13	182.447	-3.15795	1.00142e-17	Smc6	structural maintenance of chromosomes 6 [Source:RGD Symbol;Acc:1311214]	-	-	-	-	GO:0005575//cellular_component;GO:0005694//chromosome;GO:0044464//cell part;GO:0043232//intracellular non-membrane-bounded organelle;GO:0005654//nucleoplasm;GO:0043226//organelle;GO:0044428//nuclear part;GO:0031974//membrane-enclosed lumen;GO:0043231//intracellular membrane-bounded organelle;GO:0032991//macromolecular complex;GO:0005623//cell;GO:0005634//nucleus;GO:0005622//intracellular;GO:00432…	GO:0019899//enzyme binding;GO:0005515//protein binding;GO:0005488//binding;GO:0003674//molecular_function	GO:0006725//cellular aromatic compound metabolic process;GO:0044699//single-organism process;GO:0032502//developmental process;GO:0009987//cellular process;GO:0044260//cellular macromolecule metabolic process;GO:0043170//macromolecule metabolic process;GO:0044763//single-organism cellular process;GO:0008152//metabolic process;GO:0051276//chromosome organization;GO:0044237//cellular metabolic proc…
TCONS_00080694	2423.52	219.497	-3.35286	1.03048e-17	Atrx	XP_017457830.1 PREDICTED: LOW QUALITY PROTEIN: transcriptional regulator ATRX isoform X1 [Rattus norvegicus]	-	-	-	-	GO:0044428//nuclear part;GO:0098687//chromosomal region;GO:0043234//protein complex;GO:0043231//intracellular membrane-bounded organelle;GO:0043228//non-membrane-bounded organelle;GO:0005622//intracellular;GO:0043227//membrane-bounded organelle;GO:0043226//organelle;GO:0031981//nuclear lumen;GO:0070013//intracellular organelle lumen;GO:0031974//membrane-enclosed lumen;GO:0043233//organelle lumen;…	GO:0001882//nucleoside binding;GO:0016462//pyrophosphatase activity;GO:0016887//ATPase activity;GO:0032549//ribonucleoside binding;GO:0016787//hydrolase activity;GO:0097159//organic cyclic compound binding;GO:0046872//metal ion binding;GO:0017111//nucleoside-triphosphatase activity;GO:0042623//ATPase activity, coupled;GO:0003676//nucleic acid binding;GO:0097367//carbohydrate derivative binding;GO…	GO:0007165//signal transduction;GO:0010558//negative regulation of macromolecule biosynthetic process;GO:0009987//cellular process;GO:0032204//regulation of telomere maintenance;GO:0006333//chromatin assembly or disassembly;GO:0051716//cellular response to stimulus;GO:1903507//negative regulation of nucleic acid-templated transcription;GO:0031323//regulation of cellular metabolic process;GO:00192…
TCONS_00071736	0.473333	370.437	10.1632	1.91035e-17	Myo5a	XP_006510891.1 PREDICTED: unconventional myosin-Va isoform X2 [Mus musculus]	-	-	-	-	GO:0005768//endosome;GO:0044424//intracellular part;GO:0072372//primary cilium;GO:0099512//supramolecular fiber;GO:0031513//nonmotile primary cilium;GO:0043226//organelle;GO:0005874//microtubule;GO:0031982//vesicle;GO:0043229//intracellular organelle;GO:0012505//endomembrane system;GO:0032991//macromolecular complex;GO:0043005//neuron projection;GO:0031252//cell leading edge;GO:0044297//cell body…	GO:0001882//nucleoside binding;GO:0003779//actin binding;GO:0016817//hydrolase activity, acting on acid anhydrides;GO:0032550//purine ribonucleoside binding;GO:0003824//catalytic activity;GO:0097159//organic cyclic compound binding;GO:0008092//cytoskeletal protein binding;GO:0043167//ion binding;GO:0005488//binding;GO:0003676//nucleic acid binding;GO:0043169//cation binding;GO:0031267//small GTPa…	GO:0009987//cellular process;GO:0044848//biological phase;GO:0048193//Golgi vesicle transport;GO:0006082//organic acid metabolic process;GO:0051875//pigment granule localization;GO:0046907//intracellular transport;GO:0010256//endomembrane system organization;GO:0032501//multicellular organismal process;GO:0044281//small molecule metabolic process;GO:0048583//regulation of response to stimulus;GO:…
TCONS_00040728	376.513	0	-9.71996	1.96989e-17	Zfhx4	XP_006232224.1 PREDICTED: zinc finger homeobox protein 4 isoform X1 [Rattus norvegicus]	-	-	-	-	GO:0005622//intracellular;GO:0043231//intracellular membrane-bounded organelle;GO:0043226//organelle;GO:0005623//cell;GO:0044464//cell part;GO:0044424//intracellular part;GO:0043229//intracellular organelle;GO:0043227//membrane-bounded organelle	GO:0046914//transition metal ion binding;GO:0097159//organic cyclic compound binding;GO:0043167//ion binding;GO:0046872//metal ion binding;GO:0003677//DNA binding;GO:1901363//heterocyclic compound binding;GO:0005488//binding;GO:0003676//nucleic acid binding;GO:0043169//cation binding	GO:0009987//cellular process;GO:0019222//regulation of metabolic process;GO:0009059//macromolecule biosynthetic process;GO:0044249//cellular biosynthetic process;GO:0034645//cellular macromolecule biosynthetic process;GO:0010468//regulation of gene expression;GO:1901576//organic substance biosynthetic process;GO:0071704//organic substance metabolic process;GO:0050789//regulation of biological pro…
ENSRNOT00000033687	111.333	1431	3.80594	4.20023e-17	H1fx	H1 histone family, member X [Source:RGD Symbol;Acc:1565596]	-	-	-	-	GO:0005730//nucleolus;GO:0043229//intracellular organelle;GO:0043226//organelle;GO:0005622//intracellular;GO:0005634//nucleus;GO:0043233//organelle lumen;GO:0044424//intracellular part;GO:0031974//membrane-enclosed lumen;GO:0044446//intracellular organelle part;GO:0070013//intracellular organelle lumen;GO:0044464//cell part;GO:0005694//chromosome;GO:0043228//non-membrane-bounded organelle;GO:0043…	GO:0003723//RNA binding;GO:1901363//heterocyclic compound binding;GO:0003674//molecular_function;GO:0003677//DNA binding;GO:0005488//binding;GO:0097159//organic cyclic compound binding;GO:0003676//nucleic acid binding	GO:0016043//cellular component organization;GO:0044085//cellular component biogenesis;GO:0043933//macromolecular complex subunit organization;GO:0022607//cellular component assembly;GO:0071840//cellular component organization or biogenesis;GO:0065003//macromolecular complex assembly;GO:0009987//cellular process;GO:0008150//biological_process;GO:0006996//organelle organization;GO:0051276//chromoso…
ENSRNOT00000000352	301	3095.33	3.49349	6.47872e-17	Cd24	CD24 molecule [Source:RGD Symbol;Acc:2298]	Organismal Systems	Immune system	ko04640//Hematopoietic cell lineage	K06469	GO:0005575//cellular_component;GO:0005886//plasma membrane;GO:0016020//membrane;GO:0042995//cell projection;GO:0043226//organelle;GO:0005622//intracellular;GO:0005929//cilium;GO:0071944//cell periphery;GO:0005623//cell;GO:0044464//cell part	GO:0019899//enzyme binding;GO:0030234//enzyme regulator activity;GO:0005515//protein binding;GO:0098772//molecular function regulator;GO:0005488//binding;GO:0003674//molecular_function	GO:0016043//cellular component organization;GO:0036211//protein modification process;GO:0044763//single-organism cellular process;GO:0043933//macromolecular complex subunit organization;GO:0044767//single-organism developmental process;GO:0048870//cell motility;GO:0023052//signaling;GO:0044700//single organism signaling;GO:0044238//primary metabolic process;GO:0065007//biological regulation;GO:00…
ENSRNOT00000019272	5373	609.667	-3.0248	7.08415e-17	Inhba	inhibin beta A subunit [Source:RGD Symbol;Acc:62074]	Cellular Processes;Environmental Information Processing	Signal transduction;Signaling molecules and interaction;Cellular commiunity	ko04060//Cytokine-cytokine receptor interaction;ko04550//Signaling pathways regulating pluripotency of stem cells;ko04350//TGF-beta signaling pathway	K04667	GO:0005615//extracellular space;GO:0044424//intracellular part;GO:0044464//cell part;GO:0005737//cytoplasm;GO:0005575//cellular_component;GO:0005623//cell;GO:0043234//protein complex;GO:0005576//extracellular region;GO:0044421//extracellular region part;GO:0032991//macromolecular complex;GO:0005622//intracellular	GO:0003674//molecular_function	GO:0044763//single-organism cellular process;GO:0044707//single-multicellular organism process;GO:0043170//macromolecule metabolic process;GO:0051179//localization;GO:0044699//single-organism process;GO:0007165//signal transduction;GO:0051234//establishment of localization;GO:0050794//regulation of cellular process;GO:0071704//organic substance metabolic process;GO:0008150//biological_process;GO:…
TCONS_00070818	11922	1335.33	-3.04191	1.0155e-16	-	BAC06858.1 ischemia related factor vof-16 [Rattus norvegicus]	-	-	-	-	-	-	-
TCONS_00041850	0	350.52	11.7786	1.04108e-16	Lmna	XP_012366427.1 PREDICTED: lamin isoform X1 [Nomascus leucogenys]	-	-	-	-	GO:0070013//intracellular organelle lumen;GO:0044464//cell part;GO:0044430//cytoskeletal part;GO:0043228//non-membrane-bounded organelle;GO:0099512//supramolecular fiber;GO:0005882//intermediate filament;GO:0043232//intracellular non-membrane-bounded organelle;GO:0031090//organelle membrane;GO:0043231//intracellular membrane-bounded organelle;GO:0005654//nucleoplasm;GO:0044422//organelle part;GO:…	GO:0005488//binding	GO:0048856//anatomical structure development;GO:0051146//striated muscle cell differentiation;GO:0022402//cell cycle process;GO:0033365//protein localization to organelle;GO:0043085//positive regulation of catalytic activity;GO:0000003//reproduction;GO:0048523//negative regulation of cellular process;GO:0060255//regulation of macromolecule metabolic process;GO:0009628//response to abiotic stimulu…
ENSRNOT00000025517	3	411.667	7.23282	1.11589e-16	Klhdc7a	kelch domain containing 7A [Source:RGD Symbol;Acc:1309439]	-	-	-	-	GO:0005575//cellular_component;GO:0005623//cell;GO:0044464//cell part;GO:0005622//intracellular	GO:0003674//molecular_function	GO:0043170//macromolecule metabolic process;GO:0044238//primary metabolic process;GO:0008150//biological_process;GO:0071704//organic substance metabolic process;GO:0044260//cellular macromolecule metabolic process;GO:0009987//cellular process;GO:0044267//cellular protein metabolic process;GO:0006464//cellular protein modification process;GO:0008152//metabolic process;GO:0019538//protein metabolic…
TCONS_00027057	350.487	0	-11.6603	1.12504e-16	Wbp4	NP_446218.1 WW domain-binding protein 4 [Rattus norvegicus]	-	-	-	-	GO:0043229//intracellular organelle;GO:0043233//organelle lumen;GO:0070013//intracellular organelle lumen;GO:0044446//intracellular organelle part;GO:0032991//macromolecular complex;GO:0031981//nuclear lumen;GO:0044451//nucleoplasm part;GO:0044464//cell part;GO:0030529//intracellular ribonucleoprotein complex;GO:0016020//membrane;GO:0044428//nuclear part;GO:0016604//nuclear body;GO:0005654//nucle…	GO:0046914//transition metal ion binding;GO:0043167//ion binding;GO:0005515//protein binding;GO:0043169//cation binding;GO:0097159//organic cyclic compound binding;GO:0005488//binding;GO:0046872//metal ion binding	GO:0000375//RNA splicing, via transesterification reactions;GO:0010467//gene expression;GO:0090304//nucleic acid metabolic process;GO:0016071//mRNA metabolic process;GO:0000377//RNA splicing, via transesterification reactions with bulged adenosine as nucleophile;GO:0016070//RNA metabolic process;GO:0006396//RNA processing;GO:0006725//cellular aromatic compound metabolic process;GO:0008152//metabo…
ENSRNOT00000057898	997.837	82278.4	6.50065	1.23594e-16	Mt1	metallothionein 1 [Source:RGD Symbol;Acc:3117]	Organismal Systems	Digestive system	ko04978//Mineral absorption	K14739	GO:0044444//cytoplasmic part;GO:0044464//cell part;GO:0005622//intracellular;GO:0005634//nucleus;GO:0043229//intracellular organelle;GO:0005764//lysosome;GO:0044424//intracellular part;GO:0043227//membrane-bounded organelle;GO:0005737//cytoplasm;GO:0043226//organelle;GO:0005575//cellular_component;GO:0043231//intracellular membrane-bounded organelle;GO:0005623//cell;GO:0005773//vacuole;GO:0005829…	GO:0005488//binding;GO:0003674//molecular_function;GO:0043167//ion binding	GO:0042592//homeostatic process;GO:0044700//single organism signaling;GO:0050896//response to stimulus;GO:0040007//growth;GO:0065007//biological regulation;GO:0044763//single-organism cellular process;GO:0023052//signaling;GO:0044699//single-organism process;GO:0008219//cell death;GO:0051716//cellular response to stimulus;GO:0065008//regulation of biological quality;GO:0009987//cellular process;G…
TCONS_00071098	0	314.253	10.1464	3.85992e-16	Exph5	XP_236272.4 PREDICTED: exophilin-5 isoform X1 [Rattus norvegicus]	-	-	-	-	-	-	-
TCONS_00018901	3.41	460.46	7.23202	4.77306e-16	DNAH10	XP_008759103.1 PREDICTED: dynein heavy chain 10, axonemal isoform X2 [Rattus norvegicus]	-	-	-	-	GO:0044441//ciliary part;GO:0015630//microtubule cytoskeleton;GO:0044446//intracellular organelle part;GO:0043228//non-membrane-bounded organelle;GO:0005856//cytoskeleton;GO:0044424//intracellular part;GO:0044447//axoneme part;GO:0044463//cell projection part;GO:0005930//axoneme;GO:0043232//intracellular non-membrane-bounded organelle;GO:0030286//dynein complex;GO:0043229//intracellular organelle…	GO:0001882//nucleoside binding;GO:0003774//motor activity;GO:0016787//hydrolase activity;GO:0036094//small molecule binding;GO:0016462//pyrophosphatase activity;GO:0032549//ribonucleoside binding;GO:0032550//purine ribonucleoside binding;GO:1901363//heterocyclic compound binding;GO:0001883//purine nucleoside binding;GO:0097159//organic cyclic compound binding;GO:0097367//carbohydrate derivative b…	GO:0044699//single-organism process;GO:0044763//single-organism cellular process;GO:0007017//microtubule-based process;GO:0009987//cellular process
TCONS_00066858	4043.37	25431.1	2.76001	6.49909e-16	H1f0	XP_012597379.1 histone H1.0 [Microcebus murinus]	-	-	-	-	GO:0043226//organelle;GO:0043227//membrane-bounded organelle;GO:0044424//intracellular part;GO:0000228//nuclear chromosome;GO:0044446//intracellular organelle part;GO:0005634//nucleus;GO:0032991//macromolecular complex;GO:0000790//nuclear chromatin;GO:0043231//intracellular membrane-bounded organelle;GO:0000785//chromatin;GO:0044427//chromosomal part;GO:0031974//membrane-enclosed lumen;GO:0043233…	GO:0003723//RNA binding;GO:1901363//heterocyclic compound binding;GO:0097159//organic cyclic compound binding;GO:0005488//binding;GO:0044877//macromolecular complex binding;GO:0003676//nucleic acid binding;GO:0003682//chromatin binding	GO:0051276//chromosome organization;GO:0009987//cellular process;GO:0043933//macromolecular complex subunit organization;GO:0006325//chromatin organization;GO:0071840//cellular component organization or biogenesis;GO:0071822//protein complex subunit organization;GO:0006996//organelle organization;GO:0034728//nucleosome organization;GO:0071824//protein-DNA complex subunit organization;GO:0016043//…
TCONS_00033868	1469.27	9381.1	2.79481	1.00158e-15	Nrep	NP_835197.1 neuronal regeneration-related protein [Rattus norvegicus]	-	-	-	-	GO:0005622//intracellular;GO:0005623//cell;GO:0043226//organelle;GO:0043231//intracellular membrane-bounded organelle;GO:0043227//membrane-bounded organelle;GO:0044424//intracellular part;GO:0043229//intracellular organelle;GO:0044464//cell part	-	GO:0048869//cellular developmental process;GO:0044767//single-organism developmental process;GO:0007399//nervous system development;GO:0032501//multicellular organismal process;GO:0007275//multicellular organism development;GO:0030154//cell differentiation;GO:0022008//neurogenesis;GO:0031099//regeneration;GO:0050896//response to stimulus;GO:0023051//regulation of signaling;GO:0030030//cell projec…
ENSRNOT00000028485	0	388.127	12.5587	1.03749e-15	Tm7sf2	transmembrane 7 superfamily member 2 [Source:RGD Symbol;Acc:1311205]	Metabolism	Global and Overview;Lipid metabolism	ko01100//Metabolic pathways;ko01110//Biosynthesis of secondary metabolites;ko01130//Biosynthesis of antibiotics;ko00100//Steroid biosynthesis	K00222	GO:0005622//intracellular;GO:0005737//cytoplasm;GO:0043227//membrane-bounded organelle;GO:0043229//intracellular organelle;GO:0044424//intracellular part;GO:0044444//cytoplasmic part;GO:0005783//endoplasmic reticulum;GO:0043231//intracellular membrane-bounded organelle;GO:0044464//cell part;GO:0005575//cellular_component;GO:0005623//cell;GO:0043226//organelle;GO:0012505//endomembrane system	GO:0016491//oxidoreductase activity;GO:0003824//catalytic activity;GO:0003674//molecular_function	GO:0044710//single-organism metabolic process;GO:0008150//biological_process;GO:0071704//organic substance metabolic process;GO:0044238//primary metabolic process;GO:0006629//lipid metabolic process;GO:0044699//single-organism process;GO:0008152//metabolic process;GO:0009058//biosynthetic process
TCONS_00073595	581.937	4327.82	3.03187	1.2362e-15	Islr	NP_001119772.1 immunoglobulin superfamily containing leucine-rich repeat protein precursor [Rattus norvegicus]	-	-	-	-	GO:0031988//membrane-bounded vesicle;GO:0043227//membrane-bounded organelle;GO:0043226//organelle;GO:0031982//vesicle	-	-
ENSRNOT00000020201	75.62	1170.18	4.09787	1.28533e-15	Gna14	G protein subunit alpha 14 [Source:RGD Symbol;Acc:1308122]	Human Diseases;Environmental Information Processing	Infectious diseases;Signal transduction	ko04020//Calcium signaling pathway;ko05142//Chagas disease (American trypanosomiasis);ko05146//Amoebiasis	K04636	GO:0071944//cell periphery;GO:0005575//cellular_component;GO:0043234//protein complex;GO:0044464//cell part;GO:0005576//extracellular region;GO:0005623//cell;GO:0044421//extracellular region part;GO:0005622//intracellular;GO:0005886//plasma membrane;GO:0005615//extracellular space;GO:0043226//organelle;GO:0032991//macromolecular complex;GO:0016020//membrane	GO:0016817//hydrolase activity, acting on acid anhydrides;GO:0005488//binding;GO:0003674//molecular_function;GO:0017111//nucleoside-triphosphatase activity;GO:0016462//pyrophosphatase activity;GO:0016787//hydrolase activity;GO:0016818//hydrolase activity, acting on acid anhydrides, in phosphorus-containing anhydrides;GO:0003924//GTPase activity;GO:0043167//ion binding;GO:0003824//catalytic activi…	GO:0009987//cellular process;GO:0050789//regulation of biological process;GO:0007165//signal transduction;GO:0050896//response to stimulus;GO:0065007//biological regulation;GO:0007154//cell communication;GO:0050794//regulation of cellular process;GO:0008150//biological_process;GO:0044700//single organism signaling;GO:0051716//cellular response to stimulus;GO:0044699//single-organism process;GO:00…
TCONS_00004574	366.823	0	-10.7566	1.30213e-15	Sash1	XP_003753177.1 PREDICTED: SAM and SH3 domain-containing protein 1 isoform X2 [Rattus norvegicus]	-	-	-	-	GO:0032991//macromolecular complex	GO:0019901//protein kinase binding;GO:0005515//protein binding;GO:0005488//binding;GO:0019899//enzyme binding;GO:0019900//kinase binding	GO:0080135//regulation of cellular response to stress;GO:0023051//regulation of signaling;GO:0043408//regulation of MAPK cascade;GO:0032270//positive regulation of cellular protein metabolic process;GO:0043549//regulation of kinase activity;GO:0010604//positive regulation of macromolecule metabolic process;GO:0048522//positive regulation of cellular process;GO:0045765//regulation of angiogenesis;…
TCONS_00070497	321.343	0.02	-10.4852	1.40097e-15	Prdm10	XP_017459085.1 PREDICTED: PR domain zinc finger protein 10 isoform X2 [Rattus norvegicus]	-	-	-	-	GO:0005622//intracellular;GO:0044464//cell part;GO:0043229//intracellular organelle;GO:0005623//cell;GO:0043227//membrane-bounded organelle;GO:0043231//intracellular membrane-bounded organelle;GO:0043226//organelle;GO:0044424//intracellular part	GO:0016300//tRNA (uracil) methyltransferase activity;GO:0016740//transferase activity;GO:0008170//N-methyltransferase activity;GO:0008169//C-methyltransferase activity;GO:0016273//arginine N-methyltransferase activity;GO:1901363//heterocyclic compound binding;GO:0008757//S-adenosylmethionine-dependent methyltransferase activity;GO:0008168//methyltransferase activity;GO:0008175//tRNA methyltransfe…	GO:1901576//organic substance biosynthetic process;GO:0009987//cellular process;GO:0019222//regulation of metabolic process;GO:0044260//cellular macromolecule metabolic process;GO:0008152//metabolic process;GO:0009059//macromolecule biosynthetic process;GO:0071704//organic substance metabolic process;GO:0065007//biological regulation;GO:0034645//cellular macromolecule biosynthetic process;GO:0044…
TCONS_00035713	1242.02	76.3467	-3.92401	1.95545e-15	Zc3h18	XP_006255822.1 PREDICTED: zinc finger CCCH domain-containing protein 18 isoform X3 [Rattus norvegicus]	-	-	-	-	GO:0043226//organelle;GO:0031974//membrane-enclosed lumen;GO:0043231//intracellular membrane-bounded organelle;GO:0070013//intracellular organelle lumen;GO:0044422//organelle part;GO:0043229//intracellular organelle;GO:0043233//organelle lumen;GO:0044428//nuclear part;GO:0044424//intracellular part;GO:0031981//nuclear lumen;GO:0005622//intracellular;GO:0044446//intracellular organelle part;GO:000…	GO:0005488//binding;GO:0003723//RNA binding;GO:0043167//ion binding;GO:1901363//heterocyclic compound binding;GO:0097159//organic cyclic compound binding;GO:0003676//nucleic acid binding;GO:0043169//cation binding	-
ENSRNOT00000078073	7480.32	907.47	-2.91721	2.19526e-15	Gls	glutaminase [Source:RGD Symbol;Acc:2707]	Human Diseases;Organismal Systems;Metabolism	Nervous system;Metabolism of other amino acids;Global and Overview;Excretory system;Cancers;Amino acid metabolism	ko01100//Metabolic pathways;ko04724//Glutamatergic synapse;ko05206//MicroRNAs in cancer;ko04727//GABAergic synapse;ko05230//Central carbon metabolism in cancer;ko00250//Alanine, aspartate and glutamate metabolism;ko00220//Arginine biosynthesis;ko04964//Proximal tubule bicarbonate reclamation;ko00471//D-Glutamine and D-glutamate metabolism	K01425	-	GO:0016787//hydrolase activity;GO:0003674//molecular_function;GO:0016810//hydrolase activity, acting on carbon-nitrogen (but not peptide) bonds;GO:0003824//catalytic activity	GO:0043436//oxoacid metabolic process;GO:1901564//organonitrogen compound metabolic process;GO:0044281//small molecule metabolic process;GO:0071704//organic substance metabolic process;GO:0044763//single-organism cellular process;GO:0019752//carboxylic acid metabolic process;GO:0006520//cellular amino acid metabolic process;GO:0044710//single-organism metabolic process;GO:0006082//organic acid me…
ENSRNOT00000013985	0	291.16	11.348	2.7519e-15	Cpt1b	carnitine palmitoyltransferase 1B [Source:RGD Symbol;Acc:2397]	Human Diseases;Environmental Information Processing;Metabolism;Organismal Systems	Endocrine and metabolic diseases;Endocrine system;Lipid metabolism;Global and Overview;Signal transduction	ko04152//AMPK signaling pathway;ko04922//Glucagon signaling pathway;ko03320//PPAR signaling pathway;ko04931//Insulin resistance;ko04920//Adipocytokine signaling pathway;ko01212//Fatty acid metabolism;ko00071//Fatty acid degradation	K19523	GO:0043231//intracellular membrane-bounded organelle;GO:0044444//cytoplasmic part;GO:0043226//organelle;GO:0005575//cellular_component;GO:0005622//intracellular;GO:0043229//intracellular organelle;GO:0005737//cytoplasm;GO:0044424//intracellular part;GO:0005623//cell;GO:0005739//mitochondrion;GO:0043227//membrane-bounded organelle;GO:0044464//cell part	GO:0003674//molecular_function;GO:0016746//transferase activity, transferring acyl groups;GO:0003824//catalytic activity;GO:0016740//transferase activity	GO:0009056//catabolic process;GO:0071704//organic substance metabolic process;GO:0044699//single-organism process;GO:0008152//metabolic process;GO:0044281//small molecule metabolic process;GO:0051179//localization;GO:0044238//primary metabolic process;GO:0008150//biological_process;GO:0006810//transport;GO:0044710//single-organism metabolic process;GO:0051234//establishment of localization;GO:000…
TCONS_00004001	2364.23	296.843	-2.87798	3.11593e-15	Vldlr	EDL41646.1 very low density lipoprotein receptor, isoform CRA_b, partial [Mus musculus]	-	-	-	-	-	-	-
ENSRNOT00000079516	324.587	2448.61	3.04213	3.97751e-15	Tas1r2	taste 1 receptor member 2 [Source:RGD Symbol;Acc:61894]	Organismal Systems	Sensory system;Digestive system	ko04742//Taste transduction;ko04973//Carbohydrate digestion and absorption	K04625	-	GO:0016491//oxidoreductase activity;GO:0003674//molecular_function;GO:0003824//catalytic activity	GO:0006807//nitrogen compound metabolic process;GO:0008152//metabolic process;GO:0006520//cellular amino acid metabolic process;GO:0009987//cellular process;GO:0044237//cellular metabolic process;GO:0044699//single-organism process;GO:0009056//catabolic process;GO:0043436//oxoacid metabolic process;GO:0019752//carboxylic acid metabolic process;GO:1901564//organonitrogen compound metabolic process…
ENSRNOT00000026121	36.3333	2174.33	6.04307	7.44827e-15	Hmgcs2	3-hydroxy-3-methylglutaryl-CoA synthase 2 [Source:RGD Symbol;Acc:2804]	Metabolism;Organismal Systems	Global and Overview;Lipid metabolism;Amino acid metabolism;Endocrine system;Carbohydrate metabolism;Metabolism of terpenoids and polyketides	ko01100//Metabolic pathways;ko01110//Biosynthesis of secondary metabolites;ko01130//Biosynthesis of antibiotics;ko03320//PPAR signaling pathway;ko00280//Valine, leucine and isoleucine degradation;ko00650//Butanoate metabolism;ko00900//Terpenoid backbone biosynthesis;ko00072//Synthesis and degradation of ketone bodies	K01641	GO:0005739//mitochondrion;GO:0043227//membrane-bounded organelle;GO:0044444//cytoplasmic part;GO:0044464//cell part;GO:0005623//cell;GO:0044424//intracellular part;GO:0005622//intracellular;GO:0005575//cellular_component;GO:0043231//intracellular membrane-bounded organelle;GO:0043229//intracellular organelle;GO:0005737//cytoplasm;GO:0043226//organelle	GO:0016740//transferase activity;GO:0003824//catalytic activity;GO:0003674//molecular_function;GO:0016746//transferase activity, transferring acyl groups	GO:0009058//biosynthetic process;GO:0044699//single-organism process;GO:0071704//organic substance metabolic process;GO:0008150//biological_process;GO:0008152//metabolic process;GO:0044238//primary metabolic process;GO:0006629//lipid metabolic process;GO:0044710//single-organism metabolic process
ENSRNOT00000091731	1722.09	12387	2.96331	8.82385e-15	Cdkn1a	cyclin-dependent kinase inhibitor 1A [Source:RGD Symbol;Acc:69328]	Human Diseases;Organismal Systems;Cellular Processes;Environmental Information Processing	Cell growth and death;Endocrine system;Cancers;Infectious diseases;Signal transduction	ko04151//PI3K-Akt signaling pathway;ko05200//Pathways in cancer;ko05166//HTLV-I infection;ko04921//Oxytocin signaling pathway;ko05205//Proteoglycans in cancer;ko05203//Viral carcinogenesis;ko04630//Jak-STAT signaling pathway;ko05169//Epstein-Barr virus infection;ko04068//FoxO signaling pathway;ko05202//Transcriptional misregulation in cancers;ko04110//Cell cycle;ko04066//HIF-1 signaling pathway;k…	K06625	GO:0043228//non-membrane-bounded organelle;GO:0005575//cellular_component;GO:0005622//intracellular;GO:0044464//cell part;GO:0032991//macromolecular complex;GO:0043227//membrane-bounded organelle;GO:0044444//cytoplasmic part;GO:0005829//cytosol;GO:0031974//membrane-enclosed lumen;GO:0005634//nucleus;GO:0043229//intracellular organelle;GO:0043226//organelle;GO:0005654//nucleoplasm;GO:0005730//nucl…	GO:0016740//transferase activity;GO:0003674//molecular_function;GO:0030234//enzyme regulator activity;GO:0005488//binding;GO:0098772//molecular function regulator;GO:0019899//enzyme binding;GO:0003824//catalytic activity;GO:0016772//transferase activity, transferring phosphorus-containing groups;GO:0005515//protein binding;GO:0016301//kinase activity	GO:0007568//aging;GO:0023052//signaling;GO:0016265//death;GO:0044260//cellular macromolecule metabolic process;GO:0008219//cell death;GO:0043170//macromolecule metabolic process;GO:0007154//cell communication;GO:0050794//regulation of cellular process;GO:0002376//immune system process;GO:0007049//cell cycle;GO:0006725//cellular aromatic compound metabolic process;GO:0040007//growth;GO:0044765//si…
TCONS_00037492	37.0867	873.103	4.7272	9.58565e-15	Ranbp3l	XP_017450362.1 PREDICTED: ran-binding protein 3-like isoform X5 [Rattus norvegicus]	-	-	-	-	-	-	GO:0051234//establishment of localization;GO:0051179//localization;GO:0006810//transport
TCONS_00018427	0	315.913	9.79766	1.08721e-14	TRRAP	NP_001099377.2 transformation/transcription domain-associated protein [Rattus norvegicus]	-	-	-	-	-	-	-
ENSRNOT00000029508	92	1185.33	3.7829	1.25335e-14	Mn1	meningioma 1 [Source:RGD Symbol;Acc:1565571]	-	-	-	-	GO:0005575//cellular_component	GO:0003674//molecular_function	GO:0008150//biological_process
ENSRNOT00000046503	19.3333	2921.06	7.38082	1.34072e-14	Tyrp1	tyrosinase-related protein 1 [Source:RGD Symbol;Acc:1593266]	Metabolism;Organismal Systems	Endocrine system;Amino acid metabolism;Global and Overview	ko01100//Metabolic pathways;ko04916//Melanogenesis;ko00350//Tyrosine metabolism	K00506	GO:0005768//endosome;GO:0043229//intracellular organelle;GO:0012505//endomembrane system;GO:0005575//cellular_component;GO:0044444//cytoplasmic part;GO:0005622//intracellular;GO:0044424//intracellular part;GO:0043231//intracellular membrane-bounded organelle;GO:0005623//cell;GO:0031982//vesicle;GO:0005737//cytoplasm;GO:0044464//cell part;GO:0031410//cytoplasmic vesicle;GO:0043226//organelle;GO:00…	GO:0005488//binding;GO:0003824//catalytic activity;GO:0016491//oxidoreductase activity;GO:0043167//ion binding;GO:0003674//molecular_function	GO:0009058//biosynthetic process;GO:0008152//metabolic process;GO:0006629//lipid metabolic process;GO:0044767//single-organism developmental process;GO:0048869//cellular developmental process;GO:0030154//cell differentiation;GO:0043473//pigmentation;GO:0019748//secondary metabolic process;GO:0008150//biological_process;GO:0009987//cellular process;GO:0032502//developmental process;GO:0044281//sma…
TCONS_00055042	327.953	0.123333	-10.2683	1.46571e-14	ADAMTS9	XP_006236977.1 PREDICTED: A disintegrin and metalloproteinase with thrombospondin motifs 9 isoform X1 [Rattus norvegicus]	-	-	-	-	GO:0005576//extracellular region;GO:0031012//extracellular matrix;GO:0044421//extracellular region part	GO:0070011//peptidase activity, acting on L-amino acid peptides;GO:0004175//endopeptidase activity;GO:0003824//catalytic activity;GO:0046914//transition metal ion binding;GO:0016787//hydrolase activity;GO:0043167//ion binding;GO:0005488//binding;GO:0043169//cation binding;GO:0008233//peptidase activity;GO:0046872//metal ion binding	GO:0051239//regulation of multicellular organismal process;GO:0008152//metabolic process;GO:0023052//signaling;GO:0050793//regulation of developmental process;GO:0048070//regulation of developmental pigmentation;GO:0007166//cell surface receptor signaling pathway;GO:0030856//regulation of epithelial cell differentiation;GO:0065007//biological regulation;GO:0050896//response to stimulus;GO:0009987…
ENSRNOT00000068389	892.6	4913.31	2.58449	2.03393e-14	Crispld2	cysteine-rich secretory protein LCCL domain containing 2 [Source:RGD Symbol;Acc:620860]	-	-	-	-	GO:0005737//cytoplasm;GO:0044444//cytoplasmic part;GO:0044464//cell part;GO:0005575//cellular_component;GO:0031410//cytoplasmic vesicle;GO:0044424//intracellular part;GO:0044421//extracellular region part;GO:0005623//cell;GO:0043226//organelle;GO:0031012//extracellular matrix;GO:0005578//proteinaceous extracellular matrix;GO:0031982//vesicle;GO:0043229//intracellular organelle;GO:0005576//extrace…	GO:0003674//molecular_function;GO:0005488//binding;GO:0043167//ion binding	GO:0044699//single-organism process;GO:0071840//cellular component organization or biogenesis;GO:0043062//extracellular structure organization;GO:0044763//single-organism cellular process;GO:0008150//biological_process;GO:0048856//anatomical structure development;GO:0032502//developmental process;GO:0030198//extracellular matrix organization;GO:0009987//cellular process;GO:0016043//cellular compo…
ENSRNOT00000001533	19.77	511.42	4.8192	2.70864e-14	Abcg1	ATP binding cassette subfamily G member 1 [Source:RGD Symbol;Acc:620294]	Environmental Information Processing	Membrane transport	ko02010//ABC transporters	K05679	GO:0044424//intracellular part;GO:0031410//cytoplasmic vesicle;GO:0005739//mitochondrion;GO:0005575//cellular_component;GO:0005886//plasma membrane;GO:0071944//cell periphery;GO:0005737//cytoplasm;GO:0044464//cell part;GO:0005622//intracellular;GO:0043226//organelle;GO:0043231//intracellular membrane-bounded organelle;GO:0005623//cell;GO:0044444//cytoplasmic part;GO:0043227//membrane-bounded orga…	GO:0017111//nucleoside-triphosphatase activity;GO:0008565//protein transporter activity;GO:0005488//binding;GO:0022857//transmembrane transporter activity;GO:0016818//hydrolase activity, acting on acid anhydrides, in phosphorus-containing anhydrides;GO:0016462//pyrophosphatase activity;GO:0016817//hydrolase activity, acting on acid anhydrides;GO:0022892//substrate-specific transporter activity;GO…	GO:0051179//localization;GO:0042592//homeostatic process;GO:0044281//small molecule metabolic process;GO:0044237//cellular metabolic process;GO:0009987//cellular process;GO:0006810//transport;GO:0044710//single-organism metabolic process;GO:0051234//establishment of localization;GO:0044238//primary metabolic process;GO:0006629//lipid metabolic process;GO:0008150//biological_process;GO:0008152//me…
ENSRNOT00000015055	117	1035.33	3.25043	6.67059e-14	Fam167a	family with sequence similarity 167, member A [Source:RGD Symbol;Acc:1561302]	-	-	-	-	GO:0043231//intracellular membrane-bounded organelle;GO:0043226//organelle;GO:0043227//membrane-bounded organelle;GO:0044464//cell part;GO:0043229//intracellular organelle;GO:0005623//cell;GO:0005783//endoplasmic reticulum;GO:0044424//intracellular part;GO:0005622//intracellular;GO:0005575//cellular_component;GO:0012505//endomembrane system;GO:0044444//cytoplasmic part;GO:0005737//cytoplasm	-	-
ENSRNOT00000087150	7.63667	490.667	6.16712	6.67059e-14	Sncg	synuclein, gamma [Source:RGD Symbol;Acc:70996]	-	-	-	-	GO:0005737//cytoplasm;GO:0044424//intracellular part;GO:0044421//extracellular region part;GO:0044464//cell part;GO:0005622//intracellular;GO:0005615//extracellular space;GO:0005623//cell;GO:0005575//cellular_component;GO:0043226//organelle;GO:0005576//extracellular region	-	GO:0007267//cell-cell signaling;GO:0044700//single organism signaling;GO:0044699//single-organism process;GO:0023052//signaling;GO:0007154//cell communication;GO:0044763//single-organism cellular process;GO:0051179//localization;GO:0051234//establishment of localization;GO:0009987//cellular process;GO:0008150//biological_process;GO:0006810//transport
TCONS_00007836	7699.73	1007.29	-2.83781	6.67059e-14	Adam12	XP_017459527.1 PREDICTED: disintegrin and metalloproteinase domain-containing protein 12 isoform X1 [Rattus norvegicus]	-	-	-	-	-	-	-
TCONS_00079082	2180.65	260.62	-2.96111	6.67059e-14	Dmd	XP_017457399.1 PREDICTED: dystrophin isoform X4 [Rattus norvegicus]	-	-	-	-	GO:0031253//cell projection membrane;GO:0043292//contractile fiber;GO:0005886//plasma membrane;GO:0043232//intracellular non-membrane-bounded organelle;GO:0005623//cell;GO:0005622//intracellular;GO:0031674//I band;GO:0045202//synapse;GO:0043234//protein complex;GO:0043226//organelle;GO:0044463//cell projection part;GO:0098805//whole membrane;GO:0044459//plasma membrane part;GO:0044425//membrane p…	GO:0005515//protein binding;GO:0008092//cytoskeletal protein binding;GO:0046914//transition metal ion binding;GO:0001948//glycoprotein binding;GO:0019899//enzyme binding;GO:0046872//metal ion binding;GO:0005488//binding;GO:0043169//cation binding;GO:0043167//ion binding;GO:0005198//structural molecule activity;GO:0097367//carbohydrate derivative binding	GO:2000026//regulation of multicellular organismal development;GO:0051050//positive regulation of transport;GO:0032411//positive regulation of transporter activity;GO:0022008//neurogenesis;GO:0010522//regulation of calcium ion transport into cytosol;GO:0007399//nervous system development;GO:0042326//negative regulation of phosphorylation;GO:0009968//negative regulation of signal transduction;GO:0…
TCONS_00004389	34.5533	762.7	4.59724	6.86909e-14	Gsto2	NP_001012071.1 glutathione S-transferase omega-2 [Rattus norvegicus]	Metabolism	Xenobiotics biodegradation and metabolism;Metabolism of other amino acids	ko00982//Drug metabolism - cytochrome P450;ko00980//Metabolism of xenobiotics by cytochrome P450;ko00480//Glutathione metabolism	K00799	-	-	-
TCONS_00025450	4763.71	348.51	-3.69896	9.94843e-14	Xkr6	XP_017171466.1 PREDICTED: XK-related protein 6 isoform X1 [Mus musculus]	-	-	-	-	-	-	-
ENSRNOT00000001916	54123.7	6836.68	-2.84257	1.16902e-13	Serpine1	serpin family E member 1 [Source:RGD Symbol;Acc:3249]	Human Diseases;Organismal Systems;Environmental Information Processing;Cellular Processes	Cell growth and death;Infectious diseases;Immune system;Endocrine and metabolic diseases;Signal transduction	ko04390//Hippo signaling pathway;ko04066//HIF-1 signaling pathway;ko04933//AGE-RAGE signaling pathway in diabetic complications;ko05142//Chagas disease (American trypanosomiasis);ko04115//p53 signaling pathway;ko04610//Complement and coagulation cascades	K03982	GO:0044421//extracellular region part;GO:0005615//extracellular space;GO:0005575//cellular_component;GO:0043226//organelle;GO:0005576//extracellular region	GO:0030234//enzyme regulator activity;GO:0019899//enzyme binding;GO:0098772//molecular function regulator;GO:0005515//protein binding;GO:0003674//molecular_function;GO:0005488//binding	GO:0051716//cellular response to stimulus;GO:0006950//response to stress;GO:0006928//movement of cell or subcellular component;GO:0007568//aging;GO:0044238//primary metabolic process;GO:0048646//anatomical structure formation involved in morphogenesis;GO:0065007//biological regulation;GO:0010467//gene expression;GO:0051179//localization;GO:0009653//anatomical structure morphogenesis;GO:0050896//r…
ENSRNOT00000072411	4844.75	586.983	-2.91426	1.19142e-13	Sulf1	sulfatase 1 [Source:RGD Symbol;Acc:708554]	-	-	-	-	GO:0005623//cell;GO:0044421//extracellular region part;GO:0005737//cytoplasm;GO:0044464//cell part;GO:0005615//extracellular space;GO:0016020//membrane;GO:0044424//intracellular part;GO:0043231//intracellular membrane-bounded organelle;GO:0005622//intracellular;GO:0005886//plasma membrane;GO:0005783//endoplasmic reticulum;GO:0044444//cytoplasmic part;GO:0005575//cellular_component;GO:0005794//Gol…	GO:0043167//ion binding;GO:0003674//molecular_function;GO:0005488//binding	GO:0000003//reproduction;GO:0048869//cellular developmental process;GO:0008152//metabolic process;GO:0007154//cell communication;GO:0050794//regulation of cellular process;GO:0044237//cellular metabolic process;GO:0007165//signal transduction;GO:0008150//biological_process;GO:0051674//localization of cell;GO:0030154//cell differentiation;GO:0051179//localization;GO:0009987//cellular process;GO:00…
TCONS_00033189	0	250.01	10.7922	1.24052e-13	Csnk1g3	ERE84675.1 casein kinase I isoform gamma-3-like protein [Cricetulus griseus]	Environmental Information Processing	Signal transduction	ko04340//Hedgehog signaling pathway	K08958	-	-	-
TCONS_00047056	293.967	0	-10.0038	1.24369e-13	Mapkbp1	XP_006234843.1 PREDICTED: mitogen-activated protein kinase-binding protein 1 isoform X1 [Rattus norvegicus]	-	-	-	-	-	GO:0003824//catalytic activity;GO:0016772//transferase activity, transferring phosphorus-containing groups;GO:0016740//transferase activity	GO:1902531//regulation of intracellular signal transduction;GO:0051347//positive regulation of transferase activity;GO:0032147//activation of protein kinase activity;GO:0000186//activation of MAPKK activity;GO:0048522//positive regulation of cellular process;GO:0065007//biological regulation;GO:0019222//regulation of metabolic process;GO:0042327//positive regulation of phosphorylation;GO:0043410/…
ENSRNOT00000051783	557.583	0	-11.9561	1.3279e-13	Bub1	BUB1 mitotic checkpoint serine/threonine kinase [Source:RGD Symbol;Acc:1311707]	Cellular Processes;Organismal Systems	Cell growth and death;Endocrine system	ko04110//Cell cycle;ko04114//Oocyte meiosis;ko04914//Progesterone-mediated oocyte maturation	K02178	GO:0005694//chromosome;GO:0044424//intracellular part;GO:0005829//cytosol;GO:0000228//nuclear chromosome;GO:0043234//protein complex;GO:0043231//intracellular membrane-bounded organelle;GO:0005575//cellular_component;GO:0043227//membrane-bounded organelle;GO:0044464//cell part;GO:0044446//intracellular organelle part;GO:0031974//membrane-enclosed lumen;GO:0043226//organelle;GO:0043228//non-membra…	GO:0043167//ion binding;GO:0005488//binding;GO:0016772//transferase activity, transferring phosphorus-containing groups;GO:0003824//catalytic activity;GO:0016301//kinase activity;GO:0003674//molecular_function;GO:0016740//transferase activity	GO:0044260//cellular macromolecule metabolic process;GO:0044267//cellular protein metabolic process;GO:0071704//organic substance metabolic process;GO:0006996//organelle organization;GO:0019538//protein metabolic process;GO:0000003//reproduction;GO:0051276//chromosome organization;GO:0071840//cellular component organization or biogenesis;GO:0007154//cell communication;GO:0008283//cell proliferati…
TCONS_00064130	159.21	1547.09	3.38416	1.42207e-13	Arl4a	XP_003832265.1 PREDICTED: ADP-ribosylation factor-like protein 4A [Pan paniscus]	-	-	-	-	GO:0005622//intracellular;GO:0044424//intracellular part;GO:0044464//cell part;GO:0005623//cell;GO:0043229//intracellular organelle;GO:0043226//organelle;GO:0043232//intracellular non-membrane-bounded organelle;GO:0043231//intracellular membrane-bounded organelle;GO:0043227//membrane-bounded organelle;GO:0016020//membrane;GO:0043228//non-membrane-bounded organelle	GO:0032550//purine ribonucleoside binding;GO:0016462//pyrophosphatase activity;GO:0016787//hydrolase activity;GO:0097367//carbohydrate derivative binding;GO:0097159//organic cyclic compound binding;GO:0001882//nucleoside binding;GO:0017111//nucleoside-triphosphatase activity;GO:0005488//binding;GO:0001883//purine nucleoside binding;GO:0016818//hydrolase activity, acting on acid anhydrides, in pho…	GO:0044700//single organism signaling;GO:0050794//regulation of cellular process;GO:0023052//signaling;GO:0044699//single-organism process;GO:0044767//single-organism developmental process;GO:0050789//regulation of biological process;GO:0007154//cell communication;GO:0048869//cellular developmental process;GO:0045444//fat cell differentiation;GO:0007165//signal transduction;GO:0050896//response t…
TCONS_00042100	1319.13	87.23	-3.8335	1.67266e-13	Bcl9	ERE90869.1 B-cell CLL/lymphoma 9 protein [Cricetulus griseus]	-	-	-	-	GO:0043231//intracellular membrane-bounded organelle;GO:0005622//intracellular;GO:0044424//intracellular part;GO:0043227//membrane-bounded organelle;GO:0044464//cell part;GO:0043229//intracellular organelle;GO:0005623//cell;GO:0043226//organelle	GO:0005488//binding;GO:0005515//protein binding	GO:0050789//regulation of biological process;GO:0051252//regulation of RNA metabolic process;GO:0031323//regulation of cellular metabolic process;GO:0006357//regulation of transcription from RNA polymerase II promoter;GO:0048513//animal organ development;GO:0007519//skeletal muscle tissue development;GO:0019219//regulation of nucleobase-containing compound metabolic process;GO:0044767//single-org…
TCONS_00053871	1911.92	281.597	-2.65105	2.29037e-13	Cacna2d1	NP_001104317.1 voltage-dependent calcium channel subunit alpha-2/delta-1 isoform 3 precursor [Rattus norvegicus]	Environmental Information Processing;Organismal Systems	Endocrine system;Circulatory system;Signal transduction	ko04010//MAPK signaling pathway;ko04921//Oxytocin signaling pathway;ko04261//Adrenergic signaling in cardiomyocytes;ko04260//Cardiac muscle contraction	K04858	-	-	-
ENSRNOT00000028812	274.667	2198.33	3.12455	2.66427e-13	Itga10	integrin subunit alpha 10 [Source:RGD Symbol;Acc:1305152]	Cellular Processes;Environmental Information Processing;Human Diseases	Cellular commiunity;Cardiovascular diseases;Signaling molecules and interaction;Cell motility;Signal transduction	ko04151//PI3K-Akt signaling pathway;ko04510//Focal adhesion;ko04810//Regulation of actin cytoskeleton;ko04512//ECM-receptor interaction;ko05414//Dilated cardiomyopathy (DCM);ko05410//Hypertrophic cardiomyopathy (HCM);ko05412//Arrhythmogenic right ventricular cardiomyopathy (ARVC)	K06586	GO:0005575//cellular_component;GO:0016020//membrane;GO:0071944//cell periphery;GO:0043234//protein complex;GO:0032991//macromolecular complex;GO:0044464//cell part;GO:0005886//plasma membrane;GO:0005623//cell	GO:0003674//molecular_function	GO:0022610//biological adhesion;GO:0023052//signaling;GO:0065007//biological regulation;GO:0007154//cell communication;GO:0050789//regulation of biological process;GO:0007165//signal transduction;GO:0044763//single-organism cellular process;GO:0007155//cell adhesion;GO:0044699//single-organism process;GO:0009987//cellular process;GO:0008150//biological_process;GO:0050794//regulation of cellular p…
ENSRNOT00000065292	1.33333	332.333	8.30012	2.74803e-13	Trim80	tripartite motif protein 80 [Source:RGD Symbol;Acc:1311352]	-	-	-	-	GO:0005575//cellular_component;GO:0005622//intracellular;GO:0005623//cell;GO:0044464//cell part	GO:0003674//molecular_function;GO:0043167//ion binding;GO:0005488//binding	-
TCONS_00031827	1506.78	7913.47	2.52604	2.74803e-13	Hist1h1c	XP_001071565.2 PREDICTED: histone H1.2 [Rattus norvegicus]	-	-	-	-	GO:0044422//organelle part;GO:0043227//membrane-bounded organelle;GO:0043229//intracellular organelle;GO:0043231//intracellular membrane-bounded organelle;GO:0005623//cell;GO:0043228//non-membrane-bounded organelle;GO:0031974//membrane-enclosed lumen;GO:0044446//intracellular organelle part;GO:0000785//chromatin;GO:0044424//intracellular part;GO:0044428//nuclear part;GO:0000790//nuclear chromatin…	GO:0005488//binding;GO:0097159//organic cyclic compound binding;GO:0003723//RNA binding;GO:0003682//chromatin binding;GO:0003676//nucleic acid binding;GO:1901363//heterocyclic compound binding;GO:0044877//macromolecular complex binding	GO:0016043//cellular component organization;GO:0071824//protein-DNA complex subunit organization;GO:0006996//organelle organization;GO:0051276//chromosome organization;GO:0006325//chromatin organization;GO:0071822//protein complex subunit organization;GO:0034728//nucleosome organization;GO:0009987//cellular process;GO:0071840//cellular component organization or biogenesis;GO:0043933//macromolecul…
TCONS_00059705	647.743	5686.98	3.25591	3.19639e-13	Plin2	NP_001007145.1 perilipin-2 [Rattus norvegicus]	-	-	-	-	-	-	-
TCONS_00044639	941.14	6592.16	2.94017	3.98739e-13	Pttg1ip	NP_666037.1 pituitary tumor-transforming gene 1 protein-interacting protein precursor [Mus musculus]	-	-	-	-	GO:0031224//intrinsic component of membrane;GO:0031988//membrane-bounded vesicle;GO:0043229//intracellular organelle;GO:0044424//intracellular part;GO:0043227//membrane-bounded organelle;GO:0043226//organelle;GO:0005623//cell;GO:0043231//intracellular membrane-bounded organelle;GO:0044464//cell part;GO:0016020//membrane;GO:0005622//intracellular;GO:0031982//vesicle;GO:0044425//membrane part	GO:0060089//molecular transducer activity	GO:0051179//localization;GO:0034613//cellular protein localization;GO:0046907//intracellular transport;GO:0071702//organic substance transport;GO:0051649//establishment of localization in cell;GO:0051641//cellular localization;GO:0008104//protein localization;GO:0070727//cellular macromolecule localization;GO:0044707//single-multicellular organism process;GO:0006810//transport;GO:0015031//protein…
ENSRNOT00000080490	675.317	5111.16	3.05447	4.31179e-13	RGD1562378	histone H4 variant H4-v.1 [Source:RGD Symbol;Acc:1562378]	Human Diseases	Substance dependence;Immune diseases;Cancers	ko05203//Viral carcinogenesis;ko05034//Alcoholism;ko05322//Systemic lupus erythematosus	K11254	GO:0005576//extracellular region;GO:0043234//protein complex;GO:0005694//chromosome;GO:0044446//intracellular organelle part;GO:0005654//nucleoplasm;GO:0043232//intracellular non-membrane-bounded organelle;GO:0044422//organelle part;GO:0005575//cellular_component;GO:0044464//cell part;GO:0031974//membrane-enclosed lumen;GO:0043233//organelle lumen;GO:0044428//nuclear part;GO:0070013//intracellula…	GO:0005515//protein binding;GO:0042393//histone binding;GO:0003723//RNA binding;GO:0003676//nucleic acid binding;GO:0003674//molecular_function;GO:0097159//organic cyclic compound binding;GO:0005488//binding;GO:0003677//DNA binding;GO:1901363//heterocyclic compound binding	GO:0022607//cellular component assembly;GO:0043933//macromolecular complex subunit organization;GO:0008150//biological_process;GO:0044763//single-organism cellular process;GO:0044085//cellular component biogenesis;GO:0048869//cellular developmental process;GO:0065003//macromolecular complex assembly;GO:0030154//cell differentiation;GO:0002376//immune system process;GO:0071822//protein complex sub…
TCONS_00035995	143.123	4430.7	5.09563	4.74256e-13	-	EDL87350.1 rCG39155, isoform CRA_b [Rattus norvegicus]	Organismal Systems	Digestive system	ko04978//Mineral absorption	K14739	GO:0005737//cytoplasm;GO:0044444//cytoplasmic part;GO:0044424//intracellular part;GO:0044464//cell part;GO:0005623//cell;GO:0005622//intracellular	GO:0043169//cation binding;GO:0043167//ion binding;GO:0005488//binding	GO:0055080//cation homeostasis;GO:0044763//single-organism cellular process;GO:0042592//homeostatic process;GO:0050896//response to stimulus;GO:0065007//biological regulation;GO:0010035//response to inorganic substance;GO:0050789//regulation of biological process;GO:0055082//cellular chemical homeostasis;GO:0044699//single-organism process;GO:0065008//regulation of biological quality;GO:0098771//…
ENSRNOT00000072536	1275.76	7586.89	2.69115	4.81861e-13	Comp	cartilage oligomeric matrix protein [Source:RGD Symbol;Acc:2378]	Environmental Information Processing;Cellular Processes;Human Diseases	Cellular commiunity;Infectious diseases;Transport and catabolism;Signaling molecules and interaction;Signal transduction	ko04151//PI3K-Akt signaling pathway;ko04510//Focal adhesion;ko04145//Phagosome;ko04512//ECM-receptor interaction;ko05144//Malaria	K04659	GO:0044421//extracellular region part;GO:0005576//extracellular region;GO:0043226//organelle;GO:0005575//cellular_component;GO:0005615//extracellular space	GO:0043167//ion binding;GO:0005515//protein binding;GO:0003674//molecular_function;GO:0005488//binding;GO:0019899//enzyme binding	GO:0040007//growth;GO:0008150//biological_process;GO:0022610//biological adhesion;GO:0044763//single-organism cellular process;GO:0016265//death;GO:0043062//extracellular structure organization;GO:0044699//single-organism process;GO:0030198//extracellular matrix organization;GO:0032502//developmental process;GO:0009987//cellular process;GO:0007155//cell adhesion;GO:0016043//cellular component org…
TCONS_00076528	2187.34	324.937	-2.63802	5.93923e-13	Yes1	EDL37395.1 Yamaguchi sarcoma viral (v-yes) oncogene homolog 1, isoform CRA_b, partial [Mus musculus]	Cellular Processes	Cellular commiunity	ko04530//Tight junction;ko04520//Adherens junction	K05705	-	-	-
TCONS_00021592	1786.68	249.163	-2.73743	6.20537e-13	AKT3	NP_005456.1 RAC-gamma serine/threonine-protein kinase isoform 1 [Homo sapiens]	Organismal Systems;Environmental Information Processing;Cellular Processes	Cell growth and death;Endocrine system;Immune system;Aging;Signal transduction;Cellular commiunity;Circulatory system;Development;Nervous system;Digestive system	ko04151//PI3K-Akt signaling pathway;ko04010//MAPK signaling pathway;ko04014//Ras signaling pathway;ko04510//Focal adhesion;ko04015//Rap1 signaling pathway;ko04024//cAMP signaling pathway;ko04022//cGMP - PKG signaling pathway;ko04530//Tight junction;ko04062//Chemokine signaling pathway;ko04261//Adrenergic signaling in cardiomyocytes;ko04550//Signaling pathways regulating pluripotency of stem cells…	K04456	GO:0005623//cell;GO:0043233//organelle lumen;GO:0031974//membrane-enclosed lumen;GO:0031981//nuclear lumen;GO:0043229//intracellular organelle;GO:0044428//nuclear part;GO:0044422//organelle part;GO:0005634//nucleus;GO:0044446//intracellular organelle part;GO:0043231//intracellular membrane-bounded organelle;GO:0016020//membrane;GO:0070013//intracellular organelle lumen;GO:0043226//organelle;GO:00…	GO:0032549//ribonucleoside binding;GO:0097367//carbohydrate derivative binding;GO:0016740//transferase activity;GO:0097159//organic cyclic compound binding;GO:0016773//phosphotransferase activity, alcohol group as acceptor;GO:0004672//protein kinase activity;GO:0016772//transferase activity, transferring phosphorus-containing groups;GO:0016301//kinase activity;GO:0001883//purine nucleoside bindin…	GO:0044260//cellular macromolecule metabolic process;GO:0006796//phosphate-containing compound metabolic process;GO:0019538//protein metabolic process;GO:0044238//primary metabolic process;GO:0006793//phosphorus metabolic process;GO:0043412//macromolecule modification;GO:0044237//cellular metabolic process;GO:0050789//regulation of biological process;GO:0008152//metabolic process;GO:0043170//macr…
TCONS_00010882	2303.72	175.693	-3.61184	6.29183e-13	SLFN12	XP_017452438.1 PREDICTED: schlafen 4 isoform X2 [Rattus norvegicus]	-	-	-	-	-	GO:0005488//binding;GO:0001883//purine nucleoside binding;GO:0036094//small molecule binding;GO:0097367//carbohydrate derivative binding;GO:0001882//nucleoside binding;GO:0032550//purine ribonucleoside binding;GO:1901363//heterocyclic compound binding;GO:0097159//organic cyclic compound binding;GO:0032549//ribonucleoside binding	-
TCONS_00059898	6.66667	1595.49	7.98527	6.55184e-13	-	NP_001102732.1 lymphocyte expansion molecule [Rattus norvegicus]	-	-	-	-	-	-	-
TCONS_00040026	2021.02	259.24	-2.86246	6.90447e-13	Erbb2ip	XP_017446673.1 PREDICTED: protein LAP2 isoform X6 [Rattus norvegicus]	Organismal Systems	Immune system	ko04621//NOD-like receptor signaling pathway	K12796	GO:0043226//organelle;GO:0043233//organelle lumen;GO:0044446//intracellular organelle part;GO:0044428//nuclear part;GO:0030054//cell junction;GO:0016020//membrane;GO:0005622//intracellular;GO:0043229//intracellular organelle;GO:0005634//nucleus;GO:0043231//intracellular membrane-bounded organelle;GO:0031981//nuclear lumen;GO:0070013//intracellular organelle lumen;GO:0030055//cell-substrate juncti…	GO:0005488//binding	GO:0071702//organic substance transport;GO:0015031//protein transport;GO:0051649//establishment of localization in cell;GO:0046907//intracellular transport;GO:0051641//cellular localization;GO:0051179//localization;GO:0033036//macromolecule localization;GO:0045184//establishment of protein localization;GO:0051234//establishment of localization;GO:0034613//cellular protein localization;GO:0006886/…
TCONS_00047335	31.13	646.143	4.49409	7.64215e-13	Smox	XP_006235125.1 PREDICTED: spermine oxidase isoform X1 [Rattus norvegicus]	Metabolism	Amino acid metabolism;Metabolism of other amino acids	ko00330//Arginine and proline metabolism;ko00410//beta-Alanine metabolism	K12259	GO:0044424//intracellular part;GO:0044464//cell part;GO:0005622//intracellular;GO:0005623//cell	GO:0003824//catalytic activity;GO:0016645//oxidoreductase activity, acting on the CH-NH group of donors;GO:0016491//oxidoreductase activity;GO:0016647//oxidoreductase activity, acting on the CH-NH group of donors, oxygen as acceptor	GO:1901575//organic substance catabolic process;GO:0044699//single-organism process;GO:0044106//cellular amine metabolic process;GO:0009308//amine metabolic process;GO:0042402//cellular biogenic amine catabolic process;GO:0044710//single-organism metabolic process;GO:0008152//metabolic process;GO:0006807//nitrogen compound metabolic process;GO:0044237//cellular metabolic process;GO:1901564//organ…
ENSRNOT00000050223	8758	45524.3	2.51212	7.94204e-13	H3f3b	H3 histone family member 3B [Source:RGD Symbol;Acc:621095]	-	-	-	-	GO:0032991//macromolecular complex;GO:0005622//intracellular;GO:0031974//membrane-enclosed lumen;GO:0044422//organelle part;GO:0043234//protein complex;GO:0043228//non-membrane-bounded organelle;GO:0044424//intracellular part;GO:0043226//organelle;GO:0005575//cellular_component;GO:0005623//cell;GO:0005576//extracellular region;GO:0043233//organelle lumen;GO:0031981//nuclear lumen;GO:0005634//nucl…	GO:0097159//organic cyclic compound binding;GO:0003677//DNA binding;GO:1901363//heterocyclic compound binding;GO:0003676//nucleic acid binding;GO:0042393//histone binding;GO:0005515//protein binding;GO:0005488//binding;GO:0003674//molecular_function	GO:0048869//cellular developmental process;GO:0044763//single-organism cellular process;GO:0030154//cell differentiation;GO:0048856//anatomical structure development;GO:0000003//reproduction;GO:0009987//cellular process;GO:0071840//cellular component organization or biogenesis;GO:0065003//macromolecular complex assembly;GO:0006996//organelle organization;GO:0044767//single-organism developmental …
ENSRNOT00000067664	582.887	6.46667	-6.43716	9.4628e-13	Phf21a	PHD finger protein 21A [Source:RGD Symbol;Acc:1560612]	-	-	-	-	GO:0031981//nuclear lumen;GO:0044424//intracellular part;GO:0044446//intracellular organelle part;GO:0005575//cellular_component;GO:0043231//intracellular membrane-bounded organelle;GO:0005634//nucleus;GO:0070013//intracellular organelle lumen;GO:0005623//cell;GO:0043233//organelle lumen;GO:0044422//organelle part;GO:0043229//intracellular organelle;GO:0044464//cell part;GO:0044428//nuclear part;…	GO:0005515//protein binding;GO:0000988//transcription factor activity, protein binding;GO:1901363//heterocyclic compound binding;GO:0042393//histone binding;GO:0005488//binding;GO:0003677//DNA binding;GO:0003674//molecular_function;GO:0003676//nucleic acid binding;GO:0043167//ion binding;GO:0097159//organic cyclic compound binding	GO:0044237//cellular metabolic process;GO:0006807//nitrogen compound metabolic process;GO:0008152//metabolic process;GO:0009058//biosynthetic process;GO:0009987//cellular process;GO:0034641//cellular nitrogen compound metabolic process;GO:0008150//biological_process
TCONS_00038625	0	247.057	13.6424	9.4628e-13	S100a3	XP_008759344.1 PREDICTED: protein S100-A3 isoform X2 [Rattus norvegicus]	-	-	-	-	GO:0044424//intracellular part;GO:0043229//intracellular organelle;GO:0005623//cell;GO:0005622//intracellular;GO:0043228//non-membrane-bounded organelle;GO:0044464//cell part;GO:0043232//intracellular non-membrane-bounded organelle;GO:0043226//organelle	GO:0046872//metal ion binding;GO:0046914//transition metal ion binding;GO:0043167//ion binding;GO:0005488//binding;GO:0043169//cation binding	-
ENSRNOT00000014073	46.7733	9129.23	7.72592	1.02646e-12	LOC500712	Ab1-233 [Source:RGD Symbol;Acc:1562479]	-	-	-	-	GO:0005576//extracellular region;GO:0005615//extracellular space;GO:0044421//extracellular region part;GO:0005575//cellular_component	-	-
TCONS_00006003	0	246.547	12.8905	1.23037e-12	Nfkbib	NP_110494.2 NF-kappa-B inhibitor beta [Rattus norvegicus]	Organismal Systems	Endocrine system;Immune system;Nervous system	ko04062//Chemokine signaling pathway;ko04722//Neurotrophin signaling pathway;ko04660//T cell receptor signaling pathway;ko04662//B cell receptor signaling pathway;ko04920//Adipocytokine signaling pathway;ko04621//NOD-like receptor signaling pathway;ko04622//RIG-I-like receptor signaling pathway;ko04623//Cytosolic DNA-sensing pathway	K02581	GO:0005622//intracellular;GO:0044444//cytoplasmic part;GO:0043231//intracellular membrane-bounded organelle;GO:0043226//organelle;GO:0044424//intracellular part;GO:0044464//cell part;GO:0005623//cell;GO:0005737//cytoplasm;GO:0043234//protein complex;GO:0032991//macromolecular complex;GO:0043227//membrane-bounded organelle;GO:0043229//intracellular organelle	GO:0005488//binding;GO:0005515//protein binding;GO:0008134//transcription factor binding	GO:0051707//response to other organism;GO:1904950//negative regulation of establishment of protein localization;GO:0009607//response to biotic stimulus;GO:0042308//negative regulation of protein import into nucleus;GO:0009617//response to bacterium;GO:1903533//regulation of protein targeting;GO:0046822//regulation of nucleocytoplasmic transport;GO:0032879//regulation of localization;GO:0048523//n…
TCONS_00015734	2339.2	243.923	-3.1429	1.49451e-12	Dnm1l	XP_019690370.1 PREDICTED: dynamin-1-like protein isoform X8 [Felis catus]	Environmental Information Processing	Signal transduction	ko04668//TNF signaling pathway	K17065	GO:0044424//intracellular part;GO:0044425//membrane part;GO:0043229//intracellular organelle;GO:0043228//non-membrane-bounded organelle;GO:0032991//macromolecular complex;GO:0031410//cytoplasmic vesicle;GO:0043231//intracellular membrane-bounded organelle;GO:0044464//cell part;GO:0043226//organelle;GO:0042579//microbody;GO:0005740//mitochondrial envelope;GO:0031090//organelle membrane;GO:0044422/…	GO:0001883//purine nucleoside binding;GO:0001882//nucleoside binding;GO:0017111//nucleoside-triphosphatase activity;GO:0036094//small molecule binding;GO:0003824//catalytic activity;GO:0097367//carbohydrate derivative binding;GO:0044389//ubiquitin-like protein ligase binding;GO:0046983//protein dimerization activity;GO:0032550//purine ribonucleoside binding;GO:0097159//organic cyclic compound bin…	GO:0044085//cellular component biogenesis;GO:0012501//programmed cell death;GO:0033036//macromolecule localization;GO:0023052//signaling;GO:0043254//regulation of protein complex assembly;GO:0019219//regulation of nucleobase-containing compound metabolic process;GO:0050789//regulation of biological process;GO:0044700//single organism signaling;GO:0003373//dynamin polymerization involved in membra…
TCONS_00011859	125.207	1236.9	3.44818	1.67142e-12	Baiap2	XP_006247931.1 PREDICTED: brain-specific angiogenesis inhibitor 1-associated protein 2 isoform X1 [Rattus norvegicus]	Cellular Processes	Cellular commiunity;Cell motility	ko04810//Regulation of actin cytoskeleton;ko04520//Adherens junction	K05627	-	-	-
ENSRNOT00000016657	4	366.333	6.67924	1.72782e-12	Krt23	keratin 23 [Source:RGD Symbol;Acc:1308838]	-	-	-	-	GO:0044424//intracellular part;GO:0005623//cell;GO:0043232//intracellular non-membrane-bounded organelle;GO:0043226//organelle;GO:0043229//intracellular organelle;GO:0043228//non-membrane-bounded organelle;GO:0005575//cellular_component;GO:0005856//cytoskeleton;GO:0044464//cell part;GO:0005622//intracellular	GO:0005198//structural molecule activity;GO:0003674//molecular_function	-
ENSRNOT00000012500	0.333333	260.333	9.72195	1.76838e-12	Serpina6	serpin family A member 6 [Source:RGD Symbol;Acc:1595901]	-	-	-	-	GO:0044421//extracellular region part;GO:0005575//cellular_component;GO:0005576//extracellular region;GO:0005615//extracellular space;GO:0043226//organelle	GO:0008289//lipid binding;GO:0003674//molecular_function;GO:0030234//enzyme regulator activity;GO:0098772//molecular function regulator;GO:0005488//binding	GO:0051179//localization;GO:0071704//organic substance metabolic process;GO:0044710//single-organism metabolic process;GO:0051234//establishment of localization;GO:0006629//lipid metabolic process;GO:0044238//primary metabolic process;GO:0044699//single-organism process;GO:0006810//transport;GO:0008150//biological_process;GO:0008152//metabolic process
TCONS_00042017	0	662.703	11.2916	1.84526e-12	Gabpb2	XP_001055604.3 PREDICTED: GA-binding protein subunit beta-2 [Rattus norvegicus]	-	-	-	-	GO:0005622//intracellular;GO:0044464//cell part;GO:0043227//membrane-bounded organelle;GO:0043226//organelle;GO:0043231//intracellular membrane-bounded organelle;GO:0005623//cell;GO:0043229//intracellular organelle;GO:0044424//intracellular part	GO:0005488//binding;GO:0000975//regulatory region DNA binding;GO:0005515//protein binding;GO:0097159//organic cyclic compound binding;GO:1901363//heterocyclic compound binding;GO:0003676//nucleic acid binding;GO:0003677//DNA binding;GO:0046983//protein dimerization activity;GO:0001067//regulatory region nucleic acid binding	GO:0019219//regulation of nucleobase-containing compound metabolic process;GO:0010468//regulation of gene expression;GO:0031323//regulation of cellular metabolic process;GO:2001141//regulation of RNA biosynthetic process;GO:0006355//regulation of transcription, DNA-templated;GO:0060255//regulation of macromolecule metabolic process;GO:0019222//regulation of metabolic process;GO:0065007//biologica…
ENSRNOT00000021452	54.3333	761.333	3.91949	2.84145e-12	Mafb	MAF bZIP transcription factor B [Source:RGD Symbol;Acc:2982]	-	-	-	-	GO:0043234//protein complex;GO:0043227//membrane-bounded organelle;GO:0044424//intracellular part;GO:0044464//cell part;GO:0032991//macromolecular complex;GO:0005634//nucleus;GO:0005622//intracellular;GO:0005623//cell;GO:0043226//organelle;GO:0043229//intracellular organelle;GO:0043231//intracellular membrane-bounded organelle;GO:0005575//cellular_component	GO:0097159//organic cyclic compound binding;GO:0005488//binding;GO:0003676//nucleic acid binding;GO:0005515//protein binding;GO:0001071//nucleic acid binding transcription factor activity;GO:0008134//transcription factor binding;GO:1901363//heterocyclic compound binding;GO:0003677//DNA binding;GO:0003674//molecular_function	GO:0065008//regulation of biological quality;GO:0042592//homeostatic process;GO:0009790//embryo development;GO:0030154//cell differentiation;GO:0009058//biosynthetic process;GO:0007275//multicellular organism development;GO:0009653//anatomical structure morphogenesis;GO:0034641//cellular nitrogen compound metabolic process;GO:0065007//biological regulation;GO:0044237//cellular metabolic process;G…
TCONS_00008767	1667.77	144.54	-3.43741	2.91128e-12	PRKG1	XP_012970104.1 PREDICTED: cGMP-dependent protein kinase 1-like isoform X2 [Mesocricetus auratus]	Environmental Information Processing;Cellular Processes;Organismal Systems	Nervous system;Digestive system;Sensory system;Environmental adaptation;Circulatory system;Cellular commiunity;Signal transduction;Immune system;Endocrine system	ko04740//Olfactory transduction;ko04022//cGMP - PKG signaling pathway;ko04270//Vascular smooth muscle contraction;ko04611//Platelet activation;ko04713//Circadian entrainment;ko04540//Gap junction;ko04970//Salivary secretion;ko04730//Long-term depression;ko04923//Regulation of lipolysis in adipocyte	K07376	-	-	-
ENSRNOT00000031231	0	300.753	10.5981	3.54503e-12	Disp2	dispatched RND transporter family member 2 [Source:RGD Symbol;Acc:1309569]	-	-	-	-	GO:0005575//cellular_component	-	-
ENSRNOT00000005085	228.453	2778.13	3.77409	3.78972e-12	Atf3	activating transcription factor 3 [Source:RGD Symbol;Acc:2165]	Human Diseases	Infectious diseases	ko05166//HTLV-I infection	K09032	GO:0043231//intracellular membrane-bounded organelle;GO:0043226//organelle;GO:0043234//protein complex;GO:0043227//membrane-bounded organelle;GO:0005634//nucleus;GO:0032991//macromolecular complex;GO:0044464//cell part;GO:0005622//intracellular;GO:0005575//cellular_component;GO:0005623//cell;GO:0044424//intracellular part;GO:0043229//intracellular organelle	GO:0005488//binding;GO:0001071//nucleic acid binding transcription factor activity;GO:0003674//molecular_function;GO:0003676//nucleic acid binding;GO:0097159//organic cyclic compound binding;GO:1901363//heterocyclic compound binding;GO:0003677//DNA binding	GO:0007154//cell communication;GO:0008283//cell proliferation;GO:0006807//nitrogen compound metabolic process;GO:0009058//biosynthetic process;GO:0044763//single-organism cellular process;GO:0043170//macromolecule metabolic process;GO:0007165//signal transduction;GO:0071704//organic substance metabolic process;GO:0044700//single organism signaling;GO:0034641//cellular nitrogen compound metabolic …
ENSRNOT00000004508	700.003	4251.23	2.7118	4.09729e-12	Klhl21	kelch-like family member 21 [Source:RGD Symbol;Acc:1305863]	-	-	-	-	GO:0005622//intracellular;GO:0005575//cellular_component;GO:0043226//organelle;GO:0043228//non-membrane-bounded organelle;GO:0043229//intracellular organelle;GO:0043232//intracellular non-membrane-bounded organelle;GO:0005623//cell;GO:0005856//cytoskeleton;GO:0044424//intracellular part;GO:0005737//cytoplasm;GO:0044464//cell part	GO:0003674//molecular_function	GO:0051301//cell division;GO:0006464//cellular protein modification process;GO:0019538//protein metabolic process;GO:0044763//single-organism cellular process;GO:0044237//cellular metabolic process;GO:0071704//organic substance metabolic process;GO:0007049//cell cycle;GO:0008152//metabolic process;GO:0009987//cellular process;GO:0044699//single-organism process;GO:0044260//cellular macromolecule …
TCONS_00008057	20.3433	643.637	5.13851	4.09729e-12	Cdkn1c	NP_001028929.1 cyclin-dependent kinase inhibitor 1C isoform 1 [Rattus norvegicus]	Cellular Processes	Cell growth and death	ko04110//Cell cycle	K09993	-	-	-
TCONS_00052180	1131.58	124.78	-3.04607	4.21295e-12	ARHGEF5	XP_342677.4 PREDICTED: rho guanine nucleotide exchange factor 5 [Rattus norvegicus]	-	-	-	-	-	GO:0098772//molecular function regulator;GO:0005488//binding;GO:0005088//Ras guanyl-nucleotide exchange factor activity;GO:0005085//guanyl-nucleotide exchange factor activity	GO:0043254//regulation of protein complex assembly;GO:0065009//regulation of molecular function;GO:0006935//chemotaxis;GO:0065007//biological regulation;GO:0016043//cellular component organization;GO:0002376//immune system process;GO:0006996//organelle organization;GO:0051128//regulation of cellular component organization;GO:0044699//single-organism process;GO:0036336//dendritic cell migration;GO…
ENSRNOT00000024021	545.417	2705.67	2.42422	4.23327e-12	Mylip	myosin regulatory light chain interacting protein [Source:RGD Symbol;Acc:1305761]	-	-	-	-	GO:0044464//cell part;GO:0005622//intracellular;GO:0016020//membrane;GO:0005886//plasma membrane;GO:0071944//cell periphery;GO:0005623//cell;GO:0044424//intracellular part;GO:0005575//cellular_component;GO:0005737//cytoplasm	GO:0005488//binding;GO:0008092//cytoskeletal protein binding;GO:0043167//ion binding;GO:0003674//molecular_function;GO:0005515//protein binding	GO:0071704//organic substance metabolic process;GO:0048856//anatomical structure development;GO:0043170//macromolecule metabolic process;GO:0019538//protein metabolic process;GO:0044267//cellular protein metabolic process;GO:0044237//cellular metabolic process;GO:0006464//cellular protein modification process;GO:0009056//catabolic process;GO:0065008//regulation of biological quality;GO:0036211//p…
ENSRNOT00000012610	8996.91	1207.35	-2.76901	4.46084e-12	Sulf1	sulfatase 1 [Source:RGD Symbol;Acc:708554]	-	-	-	-	GO:0044444//cytoplasmic part;GO:0005737//cytoplasm;GO:0005794//Golgi apparatus;GO:0005623//cell;GO:0044464//cell part;GO:0044424//intracellular part;GO:0005622//intracellular;GO:0043226//organelle;GO:0005783//endoplasmic reticulum;GO:0043231//intracellular membrane-bounded organelle;GO:0043229//intracellular organelle;GO:0012505//endomembrane system;GO:0043227//membrane-bounded organelle;GO:00055…	GO:0003674//molecular_function;GO:0005488//binding;GO:0043167//ion binding	GO:0008150//biological_process
TCONS_00080026	0	251.407	12.32	4.46084e-12	Mid1ip1	EDL35681.1 Mid1 interacting protein 1 (gastrulation specific G12-like (zebrafish)), isoform CRA_a, partial [Mus musculus]	-	-	-	-	GO:0044444//cytoplasmic part;GO:0005856//cytoskeleton;GO:0005622//intracellular;GO:0043231//intracellular membrane-bounded organelle;GO:0043228//non-membrane-bounded organelle;GO:0005623//cell;GO:0043227//membrane-bounded organelle;GO:0043229//intracellular organelle;GO:0044424//intracellular part;GO:0043232//intracellular non-membrane-bounded organelle;GO:0005737//cytoplasm;GO:0043226//organelle…	GO:0005515//protein binding;GO:0005488//binding	GO:0070507//regulation of microtubule cytoskeleton organization;GO:0009987//cellular process;GO:0043085//positive regulation of catalytic activity;GO:0019222//regulation of metabolic process;GO:0009889//regulation of biosynthetic process;GO:0051493//regulation of cytoskeleton organization;GO:0010639//negative regulation of organelle organization;GO:0071822//protein complex subunit organization;GO…
ENSRNOT00000014583	252.18	0	-9.16323	5.13636e-12	Mycbp2	MYC binding protein 2, E3 ubiquitin protein ligase [Source:RGD Symbol;Acc:1312048]	-	-	-	-	GO:0044424//intracellular part;GO:0043232//intracellular non-membrane-bounded organelle;GO:0043226//organelle;GO:0043229//intracellular organelle;GO:0005575//cellular_component;GO:0005622//intracellular;GO:0005856//cytoskeleton;GO:0044464//cell part;GO:0043228//non-membrane-bounded organelle;GO:0005623//cell	GO:0003674//molecular_function	GO:0009653//anatomical structure morphogenesis;GO:0071840//cellular component organization or biogenesis;GO:0007010//cytoskeleton organization;GO:0000902//cell morphogenesis;GO:0044763//single-organism cellular process;GO:0032989//cellular component morphogenesis;GO:0040011//locomotion;GO:0032502//developmental process;GO:0030154//cell differentiation;GO:0008150//biological_process;GO:0008152//me…
ENSRNOT00000066367	0.666667	251.9	8.40088	5.13636e-12	Trim17	tripartite motif-containing 17 [Source:RGD Symbol;Acc:69290]	-	-	-	-	GO:0044464//cell part;GO:0005623//cell;GO:0005622//intracellular;GO:0005575//cellular_component	GO:0030674//protein binding, bridging;GO:0003674//molecular_function;GO:0005515//protein binding;GO:0043167//ion binding;GO:0005488//binding;GO:0060090//binding, bridging	GO:0044267//cellular protein metabolic process;GO:0036211//protein modification process;GO:0043170//macromolecule metabolic process;GO:0008150//biological_process;GO:0044238//primary metabolic process;GO:0019538//protein metabolic process;GO:0044237//cellular metabolic process;GO:0071704//organic substance metabolic process;GO:0009056//catabolic process;GO:0009987//cellular process;GO:0044260//ce…
ENSRNOT00000005020	2967.67	15384.3	2.5162	5.18585e-12	Srpx2	sushi-repeat-containing protein, X-linked 2 [Source:RGD Symbol;Acc:1562444]	-	-	-	-	GO:0005575//cellular_component;GO:0044421//extracellular region part;GO:0005737//cytoplasm;GO:0005615//extracellular space;GO:0005576//extracellular region;GO:0043232//intracellular non-membrane-bounded organelle;GO:0043229//intracellular organelle;GO:0044464//cell part;GO:0005622//intracellular;GO:0044424//intracellular part;GO:0005856//cytoskeleton;GO:0043226//organelle;GO:0043228//non-membrane…	GO:0003674//molecular_function	GO:0008150//biological_process;GO:0044085//cellular component biogenesis;GO:0051179//localization;GO:0044699//single-organism process;GO:0022607//cellular component assembly;GO:0022610//biological adhesion;GO:0071840//cellular component organization or biogenesis;GO:0016043//cellular component organization;GO:0048856//anatomical structure development;GO:0048870//cell motility;GO:0040011//locomoti…
ENSRNOT00000084422	3	346.333	6.96908	5.42955e-12	Mmrn2	multimerin 2 [Source:RGD Symbol;Acc:1311461]	-	-	-	-	GO:0043226//organelle;GO:0005578//proteinaceous extracellular matrix;GO:0005576//extracellular region;GO:0044421//extracellular region part;GO:0031012//extracellular matrix;GO:0005575//cellular_component;GO:0005615//extracellular space	-	GO:0048646//anatomical structure formation involved in morphogenesis;GO:0007154//cell communication;GO:0007165//signal transduction;GO:0048856//anatomical structure development;GO:0040011//locomotion;GO:0009653//anatomical structure morphogenesis;GO:0023052//signaling;GO:0009987//cellular process;GO:0006928//movement of cell or subcellular component;GO:0044763//single-organism cellular process;GO…
ENSRNOT00000007175	2090.33	12555.7	2.72602	5.68042e-12	Cst3	cystatin C [Source:RGD Symbol;Acc:2432]	Organismal Systems	Digestive system	ko04970//Salivary secretion	K13899	GO:0005635//nuclear envelope;GO:0043226//organelle;GO:0044446//intracellular organelle part;GO:0005615//extracellular space;GO:0005575//cellular_component;GO:0031012//extracellular matrix;GO:0005576//extracellular region;GO:0031967//organelle envelope;GO:0005623//cell;GO:0005634//nucleus;GO:0043229//intracellular organelle;GO:0005783//endoplasmic reticulum;GO:0005773//vacuole;GO:0043231//intracel…	GO:0003674//molecular_function;GO:0019899//enzyme binding;GO:0005488//binding;GO:0098772//molecular function regulator;GO:0030234//enzyme regulator activity;GO:0005515//protein binding	GO:0006725//cellular aromatic compound metabolic process;GO:0090304//nucleic acid metabolic process;GO:0006807//nitrogen compound metabolic process;GO:0008283//cell proliferation;GO:0030154//cell differentiation;GO:0044238//primary metabolic process;GO:0071840//cellular component organization or biogenesis;GO:0009056//catabolic process;GO:1901360//organic cyclic compound metabolic process;GO:0048…
ENSRNOT00000075476	736.73	4521.18	2.7337	5.70649e-12	Islr	immunoglobulin superfamily containing leucine-rich repeat [Source:RGD Symbol;Acc:1596359]	-	-	-	-	GO:0005576//extracellular region;GO:0044421//extracellular region part;GO:0005575//cellular_component;GO:0005615//extracellular space;GO:0043226//organelle	-	GO:0008150//biological_process;GO:0022610//biological adhesion;GO:0007155//cell adhesion
ENSRNOT00000082998	233.9	1454.86	2.74822	6.51374e-12	RGD1306556	-	-	-	-	-	-	-	-
TCONS_00069686	46.8733	685.49	3.9518	8.34288e-12	Cpt1b	BAA07733.1 CPTI like protein [Rattus norvegicus]	Metabolism;Organismal Systems;Environmental Information Processing	Endocrine system;Lipid metabolism;Global and Overview;Signal transduction	ko04152//AMPK signaling pathway;ko04922//Glucagon signaling pathway;ko03320//PPAR signaling pathway;ko04920//Adipocytokine signaling pathway;ko01212//Fatty acid metabolism;ko00071//Fatty acid degradation	K19523	GO:0031090//organelle membrane;GO:0044429//mitochondrial part;GO:0043227//membrane-bounded organelle;GO:0031967//organelle envelope;GO:0044425//membrane part;GO:0044422//organelle part;GO:0044446//intracellular organelle part;GO:0043231//intracellular membrane-bounded organelle;GO:0031975//envelope;GO:0005739//mitochondrion;GO:0043229//intracellular organelle;GO:0005622//intracellular;GO:0044424/…	GO:0008374//O-acyltransferase activity;GO:0005488//binding;GO:0003824//catalytic activity;GO:0016747//transferase activity, transferring acyl groups other than amino-acyl groups;GO:0016406//carnitine O-acyltransferase activity;GO:0016740//transferase activity;GO:0016746//transferase activity, transferring acyl groups	GO:0071704//organic substance metabolic process;GO:0044238//primary metabolic process;GO:0015718//monocarboxylic acid transport;GO:0006810//transport;GO:0019752//carboxylic acid metabolic process;GO:0046395//carboxylic acid catabolic process;GO:0044237//cellular metabolic process;GO:0044242//cellular lipid catabolic process;GO:0009987//cellular process;GO:0006629//lipid metabolic process;GO:00447…
TCONS_00024114	0	255.263	11.0835	9.5083e-12	Ppp2r2c	XP_002688459.5 PREDICTED: protein phosphatase 2, regulatory subunit B, gamma isoform X1 [Bos taurus]	Genetic Information Processing;Environmental Information Processing;Cellular Processes;Organismal Systems	Cellular commiunity;Circulatory system;Translation;Signal transduction;Nervous system	ko04151//PI3K-Akt signaling pathway;ko04530//Tight junction;ko04261//Adrenergic signaling in cardiomyocytes;ko04390//Hippo signaling pathway;ko04728//Dopaminergic synapse;ko04152//AMPK signaling pathway;ko04071//Sphingolipid signaling pathway;ko03015//mRNA surveillance pathway	K04354	-	-	-
ENSRNOT00000014666	2	320	7.58496	1.00578e-11	Matn1	matrilin 1, cartilage matrix protein [Source:RGD Symbol;Acc:1359410]	-	-	-	-	GO:0005578//proteinaceous extracellular matrix;GO:0005576//extracellular region;GO:0031012//extracellular matrix;GO:0005575//cellular_component;GO:0044421//extracellular region part	GO:0005488//binding;GO:0005198//structural molecule activity;GO:0043167//ion binding;GO:0003674//molecular_function	GO:0000902//cell morphogenesis;GO:0044763//single-organism cellular process;GO:0016043//cellular component organization;GO:0008150//biological_process;GO:0032989//cellular component morphogenesis;GO:0040007//growth;GO:0071840//cellular component organization or biogenesis;GO:0030154//cell differentiation;GO:0044699//single-organism process;GO:0032502//developmental process;GO:0009653//anatomical …
ENSRNOT00000024941	585.333	4205.67	2.96071	1.00578e-11	Ppp1r3c	protein phosphatase 1, regulatory subunit 3C [Source:RGD Symbol;Acc:1309132]	Human Diseases;Organismal Systems	Endocrine and metabolic diseases;Endocrine system	ko04910//Insulin signaling pathway;ko04931//Insulin resistance	K07189	-	GO:0098772//molecular function regulator;GO:0030234//enzyme regulator activity;GO:0005515//protein binding;GO:0005488//binding;GO:0003674//molecular_function;GO:0019899//enzyme binding	GO:0009987//cellular process;GO:0044237//cellular metabolic process;GO:0008152//metabolic process;GO:0008150//biological_process;GO:0005975//carbohydrate metabolic process;GO:0009058//biosynthetic process;GO:0071704//organic substance metabolic process;GO:0044238//primary metabolic process;GO:0006091//generation of precursor metabolites and energy
ENSRNOT00000020669	398.217	2404	2.68456	1.14212e-11	Col4a3	collagen type IV alpha 3 chain [Source:RGD Symbol;Acc:71085]	Environmental Information Processing;Cellular Processes;Organismal Systems;Human Diseases	Cellular commiunity;Endocrine and metabolic diseases;Infectious diseases;Cancers;Digestive system;Signal transduction;Signaling molecules and interaction	ko04151//PI3K-Akt signaling pathway;ko05200//Pathways in cancer;ko04510//Focal adhesion;ko04512//ECM-receptor interaction;ko04974//Protein digestion and absorption;ko04933//AGE-RAGE signaling pathway in diabetic complications;ko05146//Amoebiasis;ko05222//Small cell lung cancer	K06237	GO:0044421//extracellular region part;GO:0005578//proteinaceous extracellular matrix;GO:0032991//macromolecular complex;GO:0005575//cellular_component;GO:0043234//protein complex;GO:0005576//extracellular region;GO:0031012//extracellular matrix	GO:0003674//molecular_function;GO:0005198//structural molecule activity	GO:0071840//cellular component organization or biogenesis;GO:0065007//biological regulation;GO:0007154//cell communication;GO:0009653//anatomical structure morphogenesis;GO:0016043//cellular component organization;GO:0050794//regulation of cellular process;GO:0007165//signal transduction;GO:0008283//cell proliferation;GO:0050789//regulation of biological process;GO:0044700//single organism signal…
ENSRNOT00000085279	200	2270.48	3.61396	1.14212e-11	Ephx1	epoxide hydrolase 1 [Source:RGD Symbol;Acc:2557]	Human Diseases;Organismal Systems;Metabolism	Xenobiotics biodegradation and metabolism;Digestive system;Cancers	ko04976//Bile secretion;ko05204//Chemical carcinogenesis;ko00980//Metabolism of xenobiotics by cytochrome P450	K01253	GO:0005737//cytoplasm;GO:0044464//cell part;GO:0044424//intracellular part;GO:0016020//membrane;GO:0071944//cell periphery;GO:0005622//intracellular;GO:0005783//endoplasmic reticulum;GO:0005575//cellular_component;GO:0043229//intracellular organelle;GO:0012505//endomembrane system;GO:0043227//membrane-bounded organelle;GO:0043231//intracellular membrane-bounded organelle;GO:0005886//plasma membra…	GO:0005515//protein binding;GO:0005488//binding;GO:0019899//enzyme binding;GO:0003674//molecular_function	GO:0044699//single-organism process;GO:0044281//small molecule metabolic process;GO:0009058//biosynthetic process;GO:0009056//catabolic process;GO:0008152//metabolic process;GO:0048856//anatomical structure development;GO:0032502//developmental process;GO:0044710//single-organism metabolic process;GO:0008150//biological_process
TCONS_00069092	0	372.063	9.90187	1.19806e-11	Ago2	EDM16121.1 eukaryotic translation initiation factor 2C, 2, isoform CRA_b [Rattus norvegicus]	-	-	-	-	GO:0036464//cytoplasmic ribonucleoprotein granule;GO:0044422//organelle part;GO:0043232//intracellular non-membrane-bounded organelle;GO:0043229//intracellular organelle;GO:0044424//intracellular part;GO:0044446//intracellular organelle part;GO:0005634//nucleus;GO:0034518//RNA cap binding complex;GO:0043228//non-membrane-bounded organelle;GO:0043005//neuron projection;GO:0044428//nuclear part;GO:…	GO:0043167//ion binding;GO:0044212//transcription regulatory region DNA binding;GO:0003824//catalytic activity;GO:0001099//basal RNA polymerase II transcription machinery binding;GO:0016893//endonuclease activity, active with either ribo- or deoxyribonucleic acids and producing 5'-phosphomonoesters;GO:0003723//RNA binding;GO:0003677//DNA binding;GO:0004519//endonuclease activity;GO:0001067//regul…	GO:0016071//mRNA metabolic process;GO:0032501//multicellular organismal process;GO:0016458//gene silencing;GO:0032268//regulation of cellular protein metabolic process;GO:0031325//positive regulation of cellular metabolic process;GO:0006379//mRNA cleavage;GO:0070887//cellular response to chemical stimulus;GO:0048519//negative regulation of biological process;GO:0070922//small RNA loading onto RIS…
TCONS_00010231	146.507	957.72	2.83911	1.44084e-11	Wnt9a	NP_647459.1 protein Wnt-9a precursor [Mus musculus]	Cellular Processes;Environmental Information Processing;Organismal Systems	Signal transduction;Cellular commiunity;Endocrine system	ko04390//Hippo signaling pathway;ko04310//Wnt signaling pathway;ko04550//Signaling pathways regulating pluripotency of stem cells;ko04916//Melanogenesis;ko04340//Hedgehog signaling pathway	K01064	-	-	-
TCONS_00034532	0.816667	269.527	8.61655	1.5278e-11	Slc14a1	XP_008770390.1 PREDICTED: urea transporter 1 isoform X1 [Rattus norvegicus]	-	-	-	-	GO:0016020//membrane;GO:0044425//membrane part;GO:0031224//intrinsic component of membrane;GO:0016021//integral component of membrane	GO:0005215//transporter activity;GO:0022891//substrate-specific transmembrane transporter activity;GO:0015204//urea transmembrane transporter activity;GO:0022892//substrate-specific transporter activity;GO:0042887//amide transmembrane transporter activity;GO:0022857//transmembrane transporter activity	GO:0042044//fluid transport;GO:0071702//organic substance transport;GO:0071705//nitrogen compound transport;GO:0044699//single-organism process;GO:0051234//establishment of localization;GO:0009987//cellular process;GO:0019755//one-carbon compound transport;GO:0044765//single-organism transport;GO:0015840//urea transport;GO:0006810//transport;GO:0044763//single-organism cellular process;GO:1902578…
ENSRNOT00000006403	2034.92	233.303	-3.03488	1.58065e-11	Rock2	Rho-associated coiled-coil containing protein kinase 2 [Source:RGD Symbol;Acc:3590]	Human Diseases;Organismal Systems;Cellular Processes;Environmental Information Processing	Circulatory system;Cellular commiunity;Cancers;Development;Endocrine system;Immune system;Infectious diseases;Cell motility;Signal transduction	ko05200//Pathways in cancer;ko04510//Focal adhesion;ko04810//Regulation of actin cytoskeleton;ko04024//cAMP signaling pathway;ko04022//cGMP - PKG signaling pathway;ko04062//Chemokine signaling pathway;ko04921//Oxytocin signaling pathway;ko05205//Proteoglycans in cancer;ko04310//Wnt signaling pathway;ko04360//Axon guidance;ko04270//Vascular smooth muscle contraction;ko04071//Sphingolipid signaling…	K17388	GO:0005856//cytoskeleton;GO:0043232//intracellular non-membrane-bounded organelle;GO:0005575//cellular_component;GO:0044464//cell part;GO:0043228//non-membrane-bounded organelle;GO:0043226//organelle;GO:0044424//intracellular part;GO:0043229//intracellular organelle;GO:0005623//cell;GO:0005622//intracellular	GO:0016740//transferase activity;GO:0016772//transferase activity, transferring phosphorus-containing groups;GO:0043167//ion binding;GO:0003674//molecular_function;GO:0019899//enzyme binding;GO:0016301//kinase activity;GO:0003824//catalytic activity;GO:0005515//protein binding;GO:0005488//binding	GO:0044700//single organism signaling;GO:0007010//cytoskeleton organization;GO:0019538//protein metabolic process;GO:0065007//biological regulation;GO:0071840//cellular component organization or biogenesis;GO:0008152//metabolic process;GO:0051716//cellular response to stimulus;GO:0009987//cellular process;GO:0043170//macromolecule metabolic process;GO:0044260//cellular macromolecule metabolic pro…
ENSRNOT00000082562	1.25	313.713	8.03342	1.66154e-11	Ranbp3l	RAN binding protein 3-like [Source:RGD Symbol;Acc:1307559]	-	-	-	-	GO:0005575//cellular_component;GO:0044424//intracellular part;GO:0005623//cell;GO:0044430//cytoskeletal part;GO:0005737//cytoplasm;GO:0005622//intracellular;GO:0043231//intracellular membrane-bounded organelle;GO:0043229//intracellular organelle;GO:0044464//cell part;GO:0005815//microtubule organizing center;GO:0005856//cytoskeleton;GO:0043228//non-membrane-bounded organelle;GO:0043232//intracell…	GO:0005515//protein binding;GO:0098772//molecular function regulator;GO:0003674//molecular_function;GO:0005488//binding;GO:0030234//enzyme regulator activity;GO:0019899//enzyme binding	GO:0007010//cytoskeleton organization;GO:0051234//establishment of localization;GO:0044767//single-organism developmental process;GO:0030154//cell differentiation;GO:0032502//developmental process;GO:0051641//cellular localization;GO:0044763//single-organism cellular process;GO:0071840//cellular component organization or biogenesis;GO:0051179//localization;GO:0009056//catabolic process;GO:0008152…
ENSRNOT00000018688	28.3333	505	4.26019	2.46704e-11	Tmem86a	transmembrane protein 86A [Source:RGD Symbol;Acc:1305749]	-	-	-	-	GO:0005575//cellular_component	-	-
TCONS_00047912	1.66667	271.253	7.46644	2.59122e-11	VSTM2L	NP_941029.2 V-set and transmembrane domain-containing protein 2-like protein precursor [Mus musculus]	-	-	-	-	-	-	-
ENSRNOT00000014202	2992.67	532.68	-2.38254	2.74799e-11	Pcm1	pericentriolar material 1 [Source:RGD Symbol;Acc:620901]	-	-	-	-	GO:0044430//cytoskeletal part;GO:0015630//microtubule cytoskeleton;GO:0044424//intracellular part;GO:0043232//intracellular non-membrane-bounded organelle;GO:0005856//cytoskeleton;GO:0005737//cytoplasm;GO:0043226//organelle;GO:0032991//macromolecular complex;GO:0044464//cell part;GO:0043229//intracellular organelle;GO:0044422//organelle part;GO:0042995//cell projection;GO:0043234//protein complex…	GO:0003674//molecular_function	GO:0022607//cellular component assembly;GO:0030705//cytoskeleton-dependent intracellular transport;GO:0048870//cell motility;GO:0006996//organelle organization;GO:0030154//cell differentiation;GO:0051649//establishment of localization in cell;GO:1902578//single-organism localization;GO:0048856//anatomical structure development;GO:0051641//cellular localization;GO:0007010//cytoskeleton organizatio…
ENSRNOT00000002373	50.6667	1044.67	4.46055	3.15055e-11	Meltf	melanotransferrin [Source:RGD Symbol;Acc:1308155]	-	-	-	-	GO:0016020//membrane;GO:0071944//cell periphery;GO:0043226//organelle;GO:0044464//cell part;GO:0005575//cellular_component;GO:0005623//cell;GO:0005886//plasma membrane;GO:0005615//extracellular space;GO:0005576//extracellular region;GO:0044421//extracellular region part	GO:0005488//binding;GO:0003674//molecular_function;GO:0043167//ion binding	GO:0043170//macromolecule metabolic process;GO:0044238//primary metabolic process;GO:0048869//cellular developmental process;GO:0022610//biological adhesion;GO:0007155//cell adhesion;GO:0043062//extracellular structure organization;GO:0044763//single-organism cellular process;GO:0000902//cell morphogenesis;GO:0048856//anatomical structure development;GO:0009987//cellular process;GO:0051234//estab…
TCONS_00016605	336.12	3125.7	3.33848	3.1597e-11	Fam43a	NP_001034091.1 protein FAM43A [Rattus norvegicus]	-	-	-	-	-	-	-
ENSRNOT00000037875	188	1133.67	2.71384	3.17886e-11	Pramef8	PRAME family member 8 [Source:RGD Symbol;Acc:1564061]	-	-	-	-	-	-	GO:0044237//cellular metabolic process;GO:0008150//biological_process;GO:0009058//biosynthetic process;GO:0008283//cell proliferation;GO:0044767//single-organism developmental process;GO:0032502//developmental process;GO:0008219//cell death;GO:0044763//single-organism cellular process;GO:0048869//cellular developmental process;GO:0008152//metabolic process;GO:0009987//cellular process;GO:0044699/…
ENSRNOT00000022387	8463.91	1552.14	-2.33327	3.22588e-11	Pdlim5	PDZ and LIM domain 5 [Source:RGD Symbol;Acc:621076]	-	-	-	-	GO:0005829//cytosol;GO:0044424//intracellular part;GO:0071944//cell periphery;GO:0005575//cellular_component;GO:0043228//non-membrane-bounded organelle;GO:0016020//membrane;GO:0043232//intracellular non-membrane-bounded organelle;GO:0005737//cytoplasm;GO:0044464//cell part;GO:0005622//intracellular;GO:0005856//cytoskeleton;GO:0044444//cytoplasmic part;GO:0005886//plasma membrane;GO:0043229//intra…	GO:0043167//ion binding;GO:0005198//structural molecule activity;GO:0008092//cytoskeletal protein binding;GO:0005515//protein binding;GO:0003674//molecular_function;GO:0005488//binding;GO:0019899//enzyme binding	GO:0044767//single-organism developmental process;GO:0032989//cellular component morphogenesis;GO:0044699//single-organism process;GO:0008150//biological_process;GO:0040007//growth;GO:0022607//cellular component assembly;GO:0071840//cellular component organization or biogenesis;GO:0048869//cellular developmental process;GO:0022610//biological adhesion;GO:0009987//cellular process;GO:0032502//deve…
ENSRNOT00000018234	217.123	0	-10.2761	3.74722e-11	Fam135a	family with sequence similarity 135, member A [Source:RGD Symbol;Acc:1304927]	-	-	-	-	-	GO:0003674//molecular_function	GO:0044238//primary metabolic process;GO:0044699//single-organism process;GO:0071704//organic substance metabolic process;GO:0044710//single-organism metabolic process;GO:0006629//lipid metabolic process;GO:0008150//biological_process;GO:0008152//metabolic process
ENSRNOT00000016768	1258.67	8063.67	2.83714	4.11371e-11	Plk2	polo-like kinase 2 [Source:RGD Symbol;Acc:620760]	Environmental Information Processing	Signal transduction	ko04068//FoxO signaling pathway	K08861	GO:0005694//chromosome;GO:0044446//intracellular organelle part;GO:0043228//non-membrane-bounded organelle;GO:0015630//microtubule cytoskeleton;GO:0043229//intracellular organelle;GO:0043226//organelle;GO:0005815//microtubule organizing center;GO:0005575//cellular_component;GO:0005623//cell;GO:0044424//intracellular part;GO:0044430//cytoskeletal part;GO:0005622//intracellular;GO:0005856//cytoskel…	GO:0016772//transferase activity, transferring phosphorus-containing groups;GO:0003674//molecular_function;GO:0004871//signal transducer activity;GO:0016740//transferase activity;GO:0005488//binding;GO:0016301//kinase activity;GO:0003824//catalytic activity;GO:0043167//ion binding	GO:0044260//cellular macromolecule metabolic process;GO:0007010//cytoskeleton organization;GO:0048869//cellular developmental process;GO:0044763//single-organism cellular process;GO:0009987//cellular process;GO:0044085//cellular component biogenesis;GO:0019538//protein metabolic process;GO:0022607//cellular component assembly;GO:0050877//neurological system process;GO:0050896//response to stimulu…
TCONS_00019250	0	245.43	11.1464	4.11371e-11	Wscd2	XP_017453892.1 PREDICTED: WSC domain-containing protein 2 isoform X1 [Rattus norvegicus]	-	-	-	-	-	-	-
ENSRNOT00000077908	0	200.457	9.50515	4.21597e-11	Tacc2	transforming, acidic coiled-coil containing protein 2 [Source:RGD Symbol;Acc:1303004]	-	-	-	-	GO:0044424//intracellular part;GO:0005575//cellular_component;GO:0043232//intracellular non-membrane-bounded organelle;GO:0043233//organelle lumen;GO:0070013//intracellular organelle lumen;GO:0044422//organelle part;GO:0005856//cytoskeleton;GO:0031974//membrane-enclosed lumen;GO:0005634//nucleus;GO:0016020//membrane;GO:0005623//cell;GO:0043229//intracellular organelle;GO:0005737//cytoplasm;GO:004…	GO:0003674//molecular_function	GO:0006810//transport;GO:0007049//cell cycle;GO:0016043//cellular component organization;GO:0044767//single-organism developmental process;GO:0044699//single-organism process;GO:0009987//cellular process;GO:0008150//biological_process;GO:0048869//cellular developmental process;GO:0051234//establishment of localization;GO:0044763//single-organism cellular process;GO:0006996//organelle organization…
TCONS_00027730	1627.74	8511.05	2.49791	4.51248e-11	CILP2	XP_006252964.1 PREDICTED: cartilage intermediate layer protein 2 isoform X1 [Rattus norvegicus]	-	-	-	-	GO:0043226//organelle;GO:0031982//vesicle;GO:0031988//membrane-bounded vesicle;GO:0043227//membrane-bounded organelle	GO:0042578//phosphoric ester hydrolase activity;GO:0016787//hydrolase activity;GO:0016462//pyrophosphatase activity;GO:0016791//phosphatase activity;GO:0016788//hydrolase activity, acting on ester bonds;GO:0016818//hydrolase activity, acting on acid anhydrides, in phosphorus-containing anhydrides;GO:0016817//hydrolase activity, acting on acid anhydrides;GO:0003824//catalytic activity	-
ENSRNOT00000003885	0.333333	261.1	9.62753	4.76831e-11	Trim17	tripartite motif-containing 17 [Source:RGD Symbol;Acc:69290]	-	-	-	-	GO:0005622//intracellular;GO:0005623//cell;GO:0044464//cell part;GO:0005575//cellular_component	GO:0030674//protein binding, bridging;GO:0043167//ion binding;GO:0003674//molecular_function;GO:0005488//binding;GO:0060090//binding, bridging;GO:0005515//protein binding	GO:0044267//cellular protein metabolic process;GO:0008152//metabolic process;GO:0044260//cellular macromolecule metabolic process;GO:0019538//protein metabolic process;GO:0006914//autophagy;GO:0043170//macromolecule metabolic process;GO:0043412//macromolecule modification;GO:0044238//primary metabolic process;GO:0044237//cellular metabolic process;GO:0036211//protein modification process;GO:00064…
ENSRNOT00000036343	235.417	1320.44	2.60455	4.76831e-11	Cemip	cell migration-inducing hyaluronan binding protein [Source:RGD Symbol;Acc:1305254]	-	-	-	-	GO:0005622//intracellular;GO:0012505//endomembrane system;GO:0016020//membrane;GO:0005575//cellular_component;GO:0043229//intracellular organelle;GO:0005886//plasma membrane;GO:0071944//cell periphery;GO:0005623//cell;GO:0005737//cytoplasm;GO:0005783//endoplasmic reticulum;GO:0044444//cytoplasmic part;GO:0043226//organelle;GO:0044464//cell part;GO:0031410//cytoplasmic vesicle;GO:0043227//membrane…	GO:0016787//hydrolase activity;GO:0043167//ion binding;GO:0003674//molecular_function;GO:0003824//catalytic activity;GO:0005488//binding;GO:0016798//hydrolase activity, acting on glycosyl bonds	GO:0048870//cell motility;GO:0008104//protein localization;GO:0009987//cellular process;GO:0044699//single-organism process;GO:0055085//transmembrane transport;GO:0050877//neurological system process;GO:0003008//system process;GO:0043412//macromolecule modification;GO:0044267//cellular protein metabolic process;GO:0051649//establishment of localization in cell;GO:0044765//single-organism transpor…
ENSRNOT00000081924	405.537	3553.81	3.29626	4.80333e-11	Hspa1b	heat shock protein family A (Hsp70) member 1B [Source:RGD Symbol;Acc:2840]	-	-	-	-	GO:0032991//macromolecular complex;GO:0015630//microtubule cytoskeleton;GO:0016020//membrane;GO:0044428//nuclear part;GO:0043233//organelle lumen;GO:0044444//cytoplasmic part;GO:0005654//nucleoplasm;GO:0005739//mitochondrion;GO:0031981//nuclear lumen;GO:0044424//intracellular part;GO:0043228//non-membrane-bounded organelle;GO:0044430//cytoskeletal part;GO:0044464//cell part;GO:0005856//cytoskelet…	GO:0017111//nucleoside-triphosphatase activity;GO:0003723//RNA binding;GO:0016887//ATPase activity;GO:0016462//pyrophosphatase activity;GO:1901363//heterocyclic compound binding;GO:0019899//enzyme binding;GO:0051082//unfolded protein binding;GO:0005515//protein binding;GO:0043167//ion binding;GO:0016818//hydrolase activity, acting on acid anhydrides, in phosphorus-containing anhydrides;GO:0003824…	GO:0044710//single-organism metabolic process;GO:0007165//signal transduction;GO:0071822//protein complex subunit organization;GO:0006457//protein folding;GO:0006464//cellular protein modification process;GO:0036211//protein modification process;GO:0008152//metabolic process;GO:0006396//RNA processing;GO:0044260//cellular macromolecule metabolic process;GO:0016265//death;GO:0050896//response to s…
ENSRNOT00000019002	817.333	4269	2.49073	4.88246e-11	Zfp703	zinc finger protein 703 [Source:RGD Symbol;Acc:1588249]	-	-	-	-	GO:0044464//cell part;GO:0043229//intracellular organelle;GO:0043231//intracellular membrane-bounded organelle;GO:0005622//intracellular;GO:0005737//cytoplasm;GO:0043227//membrane-bounded organelle;GO:0044424//intracellular part;GO:0032991//macromolecular complex;GO:0005634//nucleus;GO:0005575//cellular_component;GO:0005623//cell;GO:0043226//organelle;GO:0043234//protein complex	GO:0005515//protein binding;GO:0003674//molecular_function;GO:0005488//binding;GO:0008134//transcription factor binding	GO:0006807//nitrogen compound metabolic process;GO:0022607//cellular component assembly;GO:0007165//signal transduction;GO:0007267//cell-cell signaling;GO:0016043//cellular component organization;GO:0044085//cellular component biogenesis;GO:0032502//developmental process;GO:0050896//response to stimulus;GO:0048870//cell motility;GO:0034330//cell junction organization;GO:0040011//locomotion;GO:000…
ENSRNOT00000034565	1549.33	188.667	-2.94111	5.15024e-11	Cenpe	centromere protein E [Source:RGD Symbol;Acc:1307115]	-	-	-	-	GO:0031974//membrane-enclosed lumen;GO:0000228//nuclear chromosome;GO:0043233//organelle lumen;GO:0005634//nucleus;GO:0005856//cytoskeleton;GO:0043228//non-membrane-bounded organelle;GO:0044446//intracellular organelle part;GO:0043232//intracellular non-membrane-bounded organelle;GO:0005575//cellular_component;GO:0043226//organelle;GO:0005623//cell;GO:0043227//membrane-bounded organelle;GO:000573…	GO:0005488//binding;GO:0003674//molecular_function;GO:0003824//catalytic activity;GO:0008092//cytoskeletal protein binding;GO:0043167//ion binding;GO:0016462//pyrophosphatase activity;GO:0016818//hydrolase activity, acting on acid anhydrides, in phosphorus-containing anhydrides;GO:0016817//hydrolase activity, acting on acid anhydrides;GO:0017111//nucleoside-triphosphatase activity;GO:0016887//ATP…	GO:0006464//cellular protein modification process;GO:0007010//cytoskeleton organization;GO:0043170//macromolecule metabolic process;GO:0043412//macromolecule modification;GO:0019538//protein metabolic process;GO:0036211//protein modification process;GO:0009987//cellular process;GO:0044260//cellular macromolecule metabolic process;GO:0007059//chromosome segregation;GO:0044237//cellular metabolic p…
ENSRNOT00000013931	3103	540.667	-2.40576	5.27305e-11	Smc4	structural maintenance of chromosomes 4 [Source:RGD Symbol;Acc:1306680]	-	-	-	-	GO:0005694//chromosome;GO:0032991//macromolecular complex;GO:0044446//intracellular organelle part;GO:0044424//intracellular part;GO:0005654//nucleoplasm;GO:0005737//cytoplasm;GO:0005634//nucleus;GO:0043227//membrane-bounded organelle;GO:0005623//cell;GO:0044428//nuclear part;GO:0043231//intracellular membrane-bounded organelle;GO:0043226//organelle;GO:0005622//intracellular;GO:0070013//intracell…	GO:0003674//molecular_function;GO:0005488//binding;GO:0043167//ion binding;GO:0003677//DNA binding;GO:0003676//nucleic acid binding;GO:1901363//heterocyclic compound binding;GO:0097159//organic cyclic compound binding	GO:0008150//biological_process;GO:0000003//reproduction;GO:0044763//single-organism cellular process;GO:0007049//cell cycle;GO:0044699//single-organism process;GO:0006996//organelle organization;GO:0007059//chromosome segregation;GO:0016043//cellular component organization;GO:0009987//cellular process;GO:0051276//chromosome organization;GO:0071840//cellular component organization or biogenesis;GO…
TCONS_00029815	6178.54	1037.44	-2.47579	5.40881e-11	Hnrnpk	NP_079555.1 heterogeneous nuclear ribonucleoprotein K isoform 2 [Mus musculus]	Genetic Information Processing	Transcription	ko03040//Spliceosome	K12886	GO:0005924//cell-substrate adherens junction;GO:0031974//membrane-enclosed lumen;GO:0043229//intracellular organelle;GO:0043232//intracellular non-membrane-bounded organelle;GO:1990904//ribonucleoprotein complex;GO:0044424//intracellular part;GO:0070161//anchoring junction;GO:0044464//cell part;GO:0031988//membrane-bounded vesicle;GO:0005856//cytoskeleton;GO:0032991//macromolecular complex;GO:004…	GO:0003700//transcription factor activity, sequence-specific DNA binding;GO:0097159//organic cyclic compound binding;GO:0000981//RNA polymerase II transcription factor activity, sequence-specific DNA binding;GO:0001071//nucleic acid binding transcription factor activity;GO:0000975//regulatory region DNA binding;GO:0044212//transcription regulatory region DNA binding;GO:0000977//RNA polymerase II …	GO:0010604//positive regulation of macromolecule metabolic process;GO:0010628//positive regulation of gene expression;GO:0045944//positive regulation of transcription from RNA polymerase II promoter;GO:0006357//regulation of transcription from RNA polymerase II promoter;GO:0031325//positive regulation of cellular metabolic process;GO:2001242//regulation of intrinsic apoptotic signaling pathway;GO…
ENSRNOT00000068134	1540.38	182.653	-2.93543	5.66744e-11	Anxa3	annexin A3 [Source:RGD Symbol;Acc:2119]	-	-	-	-	GO:0031982//vesicle;GO:0071944//cell periphery;GO:0005623//cell;GO:0043226//organelle;GO:0005886//plasma membrane;GO:0005615//extracellular space;GO:0005829//cytosol;GO:0044464//cell part;GO:0005576//extracellular region;GO:0044444//cytoplasmic part;GO:0031410//cytoplasmic vesicle;GO:0044424//intracellular part;GO:0016020//membrane;GO:0044421//extracellular region part;GO:0005737//cytoplasm;GO:00…	GO:0003674//molecular_function;GO:0030234//enzyme regulator activity;GO:0098772//molecular function regulator;GO:0008289//lipid binding;GO:0005488//binding;GO:0043167//ion binding	GO:0008152//metabolic process;GO:0006950//response to stress;GO:0048870//cell motility;GO:0046483//heterocycle metabolic process;GO:0051234//establishment of localization;GO:0006259//DNA metabolic process;GO:0071704//organic substance metabolic process;GO:0044699//single-organism process;GO:0051179//localization;GO:0032502//developmental process;GO:1901360//organic cyclic compound metabolic proce…
ENSRNOT00000016138	0.666667	267.18	8.77337	6.6176e-11	Slc25a48	solute carrier family 25, member 48 [Source:RGD Symbol;Acc:1563703]	-	-	-	-	GO:0043231//intracellular membrane-bounded organelle;GO:0044464//cell part;GO:0043227//membrane-bounded organelle;GO:0043226//organelle;GO:0005622//intracellular;GO:0043229//intracellular organelle;GO:0044424//intracellular part;GO:0005737//cytoplasm;GO:0044444//cytoplasmic part;GO:0005575//cellular_component;GO:0005623//cell;GO:0005739//mitochondrion	GO:0005215//transporter activity;GO:0003674//molecular_function;GO:0022857//transmembrane transporter activity	GO:0051234//establishment of localization;GO:0044699//single-organism process;GO:1902578//single-organism localization;GO:0006810//transport;GO:0008150//biological_process;GO:0044765//single-organism transport;GO:0055085//transmembrane transport;GO:0044763//single-organism cellular process;GO:0009987//cellular process;GO:0051179//localization
ENSRNOT00000061950	560.677	4238.95	3.0653	7.0038e-11	Hspa1a	heat shock protein family A (Hsp70) member 1A [Source:RGD Symbol;Acc:1593284]	-	-	-	-	GO:0005886//plasma membrane;GO:0071944//cell periphery;GO:0043233//organelle lumen;GO:0043227//membrane-bounded organelle;GO:0005615//extracellular space;GO:0043232//intracellular non-membrane-bounded organelle;GO:0044421//extracellular region part;GO:0044444//cytoplasmic part;GO:0005739//mitochondrion;GO:0016020//membrane;GO:0015630//microtubule cytoskeleton;GO:0044430//cytoskeletal part;GO:0043…	GO:0016817//hydrolase activity, acting on acid anhydrides;GO:0017111//nucleoside-triphosphatase activity;GO:0043167//ion binding;GO:0019899//enzyme binding;GO:0016787//hydrolase activity;GO:0000988//transcription factor activity, protein binding;GO:0051082//unfolded protein binding;GO:0003723//RNA binding;GO:1901363//heterocyclic compound binding;GO:0016462//pyrophosphatase activity;GO:0003676//n…	GO:0044270//cellular nitrogen compound catabolic process;GO:0046700//heterocycle catabolic process;GO:1901575//organic substance catabolic process;GO:1901360//organic cyclic compound metabolic process;GO:0051234//establishment of localization;GO:0006397//mRNA processing;GO:0019439//aromatic compound catabolic process;GO:0006396//RNA processing;GO:0006457//protein folding;GO:0043412//macromolecule…
ENSRNOT00000024659	58.1933	634.283	3.54096	7.13294e-11	Slc27a1	solute carrier family 27 member 1 [Source:RGD Symbol;Acc:620927]	Human Diseases;Organismal Systems	Endocrine system;Endocrine and metabolic diseases	ko03320//PPAR signaling pathway;ko04931//Insulin resistance	K08745	GO:0005886//plasma membrane;GO:0043226//organelle;GO:0005783//endoplasmic reticulum;GO:0005622//intracellular;GO:0012505//endomembrane system;GO:0071944//cell periphery;GO:0005623//cell;GO:0044444//cytoplasmic part;GO:0044464//cell part;GO:0016020//membrane;GO:0043229//intracellular organelle;GO:0005737//cytoplasm;GO:0005575//cellular_component;GO:0044424//intracellular part;GO:0043231//intracell…	GO:0003674//molecular_function;GO:0016874//ligase activity;GO:0003824//catalytic activity	GO:0036211//protein modification process;GO:0065008//regulation of biological quality;GO:0051716//cellular response to stimulus;GO:0043412//macromolecule modification;GO:0008150//biological_process;GO:0043170//macromolecule metabolic process;GO:0007154//cell communication;GO:0071704//organic substance metabolic process;GO:0006464//cellular protein modification process;GO:0051179//localization;GO:…
ENSRNOT00000022169	301	1526.33	2.47092	7.56194e-11	Ino80c	INO80 complex subunit C [Source:RGD Symbol;Acc:1310199]	-	-	-	-	GO:0005622//intracellular;GO:0043231//intracellular membrane-bounded organelle;GO:0044422//organelle part;GO:0044424//intracellular part;GO:0070013//intracellular organelle lumen;GO:0044446//intracellular organelle part;GO:0044428//nuclear part;GO:0043234//protein complex;GO:0005623//cell;GO:0000228//nuclear chromosome;GO:0044464//cell part;GO:0043229//intracellular organelle;GO:0031974//membrane…	GO:0003674//molecular_function	GO:0046483//heterocycle metabolic process;GO:0071704//organic substance metabolic process;GO:0016043//cellular component organization;GO:0071840//cellular component organization or biogenesis;GO:0043170//macromolecule metabolic process;GO:0006996//organelle organization;GO:0090304//nucleic acid metabolic process;GO:0006807//nitrogen compound metabolic process;GO:0006950//response to stress;GO:005…
ENSRNOT00000022557	394.883	2777.34	2.92997	8.91166e-11	Dgat2	diacylglycerol O-acyltransferase 2 [Source:RGD Symbol;Acc:620329]	Organismal Systems;Metabolism	Global and Overview;Lipid metabolism;Digestive system	ko01100//Metabolic pathways;ko00561//Glycerolipid metabolism;ko04975//Fat digestion and absorption	K11160	GO:0005739//mitochondrion;GO:0043226//organelle;GO:0005622//intracellular;GO:0044444//cytoplasmic part;GO:0005783//endoplasmic reticulum;GO:0044464//cell part;GO:0005737//cytoplasm;GO:0043229//intracellular organelle;GO:0043227//membrane-bounded organelle;GO:0043232//intracellular non-membrane-bounded organelle;GO:0044424//intracellular part;GO:0005575//cellular_component;GO:0005623//cell;GO:0005…	GO:0003674//molecular_function;GO:0003824//catalytic activity;GO:0016746//transferase activity, transferring acyl groups;GO:0016740//transferase activity	GO:0044238//primary metabolic process;GO:0006629//lipid metabolic process;GO:0048856//anatomical structure development;GO:0006790//sulfur compound metabolic process;GO:0032502//developmental process;GO:0005975//carbohydrate metabolic process;GO:0008150//biological_process;GO:0009987//cellular process;GO:0065007//biological regulation;GO:0044237//cellular metabolic process;GO:0044699//single-organ…
TCONS_00047230	78.57	945.177	3.70267	8.91166e-11	Bcl2l11	XP_006235047.2 PREDICTED: bcl-2-like protein 11 isoform X2 [Rattus norvegicus]	Environmental Information Processing	Signal transduction	ko04151//PI3K-Akt signaling pathway;ko04068//FoxO signaling pathway	K16341	GO:0044444//cytoplasmic part;GO:0043232//intracellular non-membrane-bounded organelle;GO:0043234//protein complex;GO:0005737//cytoplasm;GO:0005622//intracellular;GO:0043231//intracellular membrane-bounded organelle;GO:0005856//cytoskeleton;GO:0043228//non-membrane-bounded organelle;GO:0032991//macromolecular complex;GO:0043226//organelle;GO:0016020//membrane;GO:0097136//Bcl-2 family protein compl…	GO:0008092//cytoskeletal protein binding;GO:0005488//binding;GO:0015631//tubulin binding;GO:0005515//protein binding	GO:0007275//multicellular organism development;GO:0010941//regulation of cell death;GO:0065007//biological regulation;GO:0043281//regulation of cysteine-type endopeptidase activity involved in apoptotic process;GO:0044700//single organism signaling;GO:0010942//positive regulation of cell death;GO:0040008//regulation of growth;GO:0043068//positive regulation of programmed cell death;GO:0051128//re…
TCONS_00048095	83	721.333	3.23893	1.06253e-10	-	EDM16381.1 rCG63686 [Rattus norvegicus]	-	-	-	-	GO:0005829//cytosol;GO:0044309//neuron spine;GO:0042995//cell projection;GO:0012505//endomembrane system;GO:0043228//non-membrane-bounded organelle;GO:0043231//intracellular membrane-bounded organelle;GO:0016020//membrane;GO:0005815//microtubule organizing center;GO:0032991//macromolecular complex;GO:0005576//extracellular region;GO:0015630//microtubule cytoskeleton;GO:0031224//intrinsic componen…	GO:0008047//enzyme activator activity;GO:0030234//enzyme regulator activity;GO:0005125//cytokine activity;GO:0098772//molecular function regulator;GO:0051020//GTPase binding;GO:0031267//small GTPase binding;GO:0005085//guanyl-nucleotide exchange factor activity;GO:0005088//Ras guanyl-nucleotide exchange factor activity;GO:0019899//enzyme binding;GO:0017048//Rho GTPase binding;GO:0005102//receptor…	GO:0030030//cell projection organization;GO:0042325//regulation of phosphorylation;GO:0044699//single-organism process;GO:0008152//metabolic process;GO:0001934//positive regulation of protein phosphorylation;GO:0043933//macromolecular complex subunit organization;GO:0048856//anatomical structure development;GO:0051649//establishment of localization in cell;GO:0009888//tissue development;GO:005078…
ENSRNOT00000001570	1.66667	266	7.64674	1.13023e-10	Oasl	2'-5'-oligoadenylate synthetase-like [Source:RGD Symbol;Acc:1308586]	-	-	-	-	GO:0005829//cytosol;GO:0005737//cytoplasm;GO:0044444//cytoplasmic part;GO:0044422//organelle part;GO:0005575//cellular_component;GO:0005623//cell;GO:0031981//nuclear lumen;GO:0044424//intracellular part;GO:0044428//nuclear part;GO:0043233//organelle lumen;GO:0031974//membrane-enclosed lumen;GO:0005634//nucleus;GO:0044464//cell part;GO:0005654//nucleoplasm;GO:0070013//intracellular organelle lumen…	GO:0003677//DNA binding;GO:0003723//RNA binding;GO:1901363//heterocyclic compound binding;GO:0003674//molecular_function;GO:0043167//ion binding;GO:0097159//organic cyclic compound binding;GO:0005488//binding;GO:0003676//nucleic acid binding	GO:0002376//immune system process;GO:0008150//biological_process;GO:0044403//symbiosis, encompassing mutualism through parasitism;GO:0050896//response to stimulus;GO:0006950//response to stress;GO:0044419//interspecies interaction between organisms;GO:0051704//multi-organism process
ENSRNOT00000078345	0	201.403	10.9896	1.16344e-10	Mkl1	megakaryoblastic leukemia (translocation) 1 [Source:RGD Symbol;Acc:1304873]	-	-	-	-	GO:0044446//intracellular organelle part;GO:0044428//nuclear part;GO:0005737//cytoplasm;GO:0044444//cytoplasmic part;GO:0044422//organelle part;GO:0043233//organelle lumen;GO:0005575//cellular_component;GO:0031974//membrane-enclosed lumen;GO:0043231//intracellular membrane-bounded organelle;GO:0005654//nucleoplasm;GO:0044424//intracellular part;GO:0005634//nucleus;GO:0005623//cell;GO:0005829//cyt…	GO:0000988//transcription factor activity, protein binding;GO:0001071//nucleic acid binding transcription factor activity;GO:0008092//cytoskeletal protein binding;GO:0003674//molecular_function;GO:0005515//protein binding;GO:0003676//nucleic acid binding;GO:0097159//organic cyclic compound binding;GO:0003677//DNA binding;GO:0005488//binding;GO:1901363//heterocyclic compound binding	GO:0032502//developmental process;GO:0006807//nitrogen compound metabolic process;GO:0050794//regulation of cellular process;GO:0051179//localization;GO:0023052//signaling;GO:0006996//organelle organization;GO:0007154//cell communication;GO:0044763//single-organism cellular process;GO:0050896//response to stimulus;GO:0016043//cellular component organization;GO:0044700//single organism signaling;G…
ENSRNOT00000077409	20.3267	491.69	4.6908	1.19635e-10	Cdkn1c	cyclin-dependent kinase inhibitor 1C [Source:RGD Symbol;Acc:727892]	Cellular Processes	Cell growth and death	ko04110//Cell cycle	K09993	GO:0044424//intracellular part;GO:0043231//intracellular membrane-bounded organelle;GO:0043227//membrane-bounded organelle;GO:0005634//nucleus;GO:0043229//intracellular organelle;GO:0044464//cell part;GO:0005737//cytoplasm;GO:0005622//intracellular;GO:0043226//organelle;GO:0005623//cell;GO:0005575//cellular_component	GO:0003824//catalytic activity;GO:0003674//molecular_function;GO:0098772//molecular function regulator;GO:0030234//enzyme regulator activity;GO:0016301//kinase activity;GO:0016740//transferase activity;GO:0016772//transferase activity, transferring phosphorus-containing groups	GO:0032502//developmental process;GO:0044267//cellular protein metabolic process;GO:0007275//multicellular organism development;GO:0023052//signaling;GO:0002376//immune system process;GO:0007049//cell cycle;GO:0050896//response to stimulus;GO:0030154//cell differentiation;GO:0051716//cellular response to stimulus;GO:0050794//regulation of cellular process;GO:0007165//signal transduction;GO:000815…
TCONS_00048872	95.3267	733.357	3.05226	1.59966e-10	env	XP_006252146.2 PREDICTED: MLV-related proviral Env polyprotein-like [Rattus norvegicus]	-	-	-	-	-	-	-
ENSRNOT00000020528	153802	29285.1	-2.28111	1.65047e-10	Ctgf	connective tissue growth factor [Source:RGD Symbol;Acc:621392]	Environmental Information Processing	Signal transduction	ko04390//Hippo signaling pathway	K06827	GO:0005615//extracellular space;GO:0005622//intracellular;GO:0043227//membrane-bounded organelle;GO:0005578//proteinaceous extracellular matrix;GO:0043231//intracellular membrane-bounded organelle;GO:0005737//cytoplasm;GO:0005623//cell;GO:0005575//cellular_component;GO:0005576//extracellular region;GO:0044444//cytoplasmic part;GO:0044421//extracellular region part;GO:0044424//intracellular part;G…	GO:0043167//ion binding;GO:0003674//molecular_function;GO:0005488//binding	GO:0044085//cellular component biogenesis;GO:0008150//biological_process;GO:0003008//system process;GO:0006259//DNA metabolic process;GO:0009058//biosynthetic process;GO:0090304//nucleic acid metabolic process;GO:0006725//cellular aromatic compound metabolic process;GO:0008283//cell proliferation;GO:0051179//localization;GO:1901360//organic cyclic compound metabolic process;GO:0050794//regulation…
TCONS_00017441	69.0567	672.723	3.42856	1.66364e-10	Ssc4d	XP_017459962.1 PREDICTED: scavenger receptor cysteine-rich domain-containing group B protein isoform X4 [Rattus norvegicus]	-	-	-	-	GO:0031988//membrane-bounded vesicle;GO:0043226//organelle;GO:0043227//membrane-bounded organelle;GO:0031982//vesicle	-	GO:0016192//vesicle-mediated transport;GO:0051179//localization;GO:0006897//endocytosis;GO:0006810//transport;GO:0051234//establishment of localization
ENSRNOT00000019192	4159.33	135600	5.14458	1.66878e-10	Hmox1	heme oxygenase 1 [Source:RGD Symbol;Acc:2806]	Metabolism;Organismal Systems;Environmental Information Processing	Digestive system;Signal transduction;Metabolism of cofactors and vitamins;Global and Overview	ko01100//Metabolic pathways;ko01110//Biosynthesis of secondary metabolites;ko04066//HIF-1 signaling pathway;ko04978//Mineral absorption;ko00860//Porphyrin and chlorophyll metabolism	K00510	GO:0043232//intracellular non-membrane-bounded organelle;GO:0044464//cell part;GO:0005623//cell;GO:0005886//plasma membrane;GO:0044422//organelle part;GO:0070013//intracellular organelle lumen;GO:0031981//nuclear lumen;GO:0005829//cytosol;GO:0031974//membrane-enclosed lumen;GO:0043228//non-membrane-bounded organelle;GO:0044424//intracellular part;GO:0043229//intracellular organelle;GO:0012505//en…	GO:0019899//enzyme binding;GO:0005488//binding;GO:0003674//molecular_function;GO:0003824//catalytic activity;GO:0004871//signal transducer activity;GO:0005515//protein binding;GO:0016491//oxidoreductase activity;GO:0043167//ion binding	GO:0023052//signaling;GO:0016265//death;GO:0009056//catabolic process;GO:0051186//cofactor metabolic process;GO:0006807//nitrogen compound metabolic process;GO:0006810//transport;GO:0044085//cellular component biogenesis;GO:0006461//protein complex assembly;GO:0003013//circulatory system process;GO:0071840//cellular component organization or biogenesis;GO:0003008//system process;GO:0008219//cell …
ENSRNOT00000022144	984	6772.67	2.88945	1.66878e-10	Enc1	ectodermal-neural cortex 1 [Source:RGD Symbol;Acc:1303152]	-	-	-	-	GO:0005622//intracellular;GO:0005694//chromosome;GO:0043228//non-membrane-bounded organelle;GO:0043226//organelle;GO:0005654//nucleoplasm;GO:0031981//nuclear lumen;GO:0005634//nucleus;GO:0044424//intracellular part;GO:0070013//intracellular organelle lumen;GO:0044446//intracellular organelle part;GO:0005730//nucleolus;GO:0043229//intracellular organelle;GO:0005737//cytoplasm;GO:0000228//nuclear c…	GO:0005515//protein binding;GO:0005488//binding;GO:0003674//molecular_function;GO:0008092//cytoskeletal protein binding	GO:0044238//primary metabolic process;GO:0043412//macromolecule modification;GO:0009058//biosynthetic process;GO:0048856//anatomical structure development;GO:1901564//organonitrogen compound metabolic process;GO:0034641//cellular nitrogen compound metabolic process;GO:0009056//catabolic process;GO:0006807//nitrogen compound metabolic process;GO:0006518//peptide metabolic process;GO:0010467//gene …
ENSRNOT00000045016	14262.7	2442.33	-2.42751	1.74298e-10	Ddah1	dimethylarginine dimethylaminohydrolase 1 [Source:RGD Symbol;Acc:70968]	-	-	-	-	GO:0005739//mitochondrion;GO:0005615//extracellular space;GO:0043229//intracellular organelle;GO:0044444//cytoplasmic part;GO:0005576//extracellular region;GO:0044424//intracellular part;GO:0005575//cellular_component;GO:0005623//cell;GO:0043231//intracellular membrane-bounded organelle;GO:0043226//organelle;GO:0043227//membrane-bounded organelle;GO:0044421//extracellular region part;GO:0005622//…	GO:0016787//hydrolase activity;GO:0003824//catalytic activity;GO:0005488//binding;GO:0043167//ion binding;GO:0016810//hydrolase activity, acting on carbon-nitrogen (but not peptide) bonds;GO:0003674//molecular_function	GO:0044237//cellular metabolic process;GO:0006950//response to stress;GO:0032502//developmental process;GO:0008152//metabolic process;GO:0044699//single-organism process;GO:0009987//cellular process;GO:0050896//response to stimulus;GO:0006082//organic acid metabolic process;GO:0003008//system process;GO:0006807//nitrogen compound metabolic process;GO:0009653//anatomical structure morphogenesis;GO…
TCONS_00038539	0	229.277	9.48516	1.7614e-10	Gon4l	XP_006232797.1 PREDICTED: GON-4-like protein isoform X1 [Rattus norvegicus]	-	-	-	-	GO:0005623//cell;GO:0043226//organelle;GO:0044424//intracellular part;GO:0043227//membrane-bounded organelle;GO:0043231//intracellular membrane-bounded organelle;GO:0044464//cell part;GO:0005622//intracellular;GO:0043229//intracellular organelle	GO:0097159//organic cyclic compound binding;GO:0003676//nucleic acid binding;GO:1901363//heterocyclic compound binding;GO:0005488//binding	GO:0048731//system development;GO:0032501//multicellular organismal process;GO:0032502//developmental process;GO:0045321//leukocyte activation;GO:0030154//cell differentiation;GO:0044707//single-multicellular organism process;GO:0002520//immune system development;GO:0002521//leukocyte differentiation;GO:0044699//single-organism process;GO:0048513//animal organ development;GO:0050789//regulation o…
ENSRNOT00000029697	21.6667	479.667	4.63509	1.81624e-10	Krt80	keratin 80 [Source:RGD Symbol;Acc:1359177]	-	-	-	-	GO:0005737//cytoplasm;GO:0044424//intracellular part;GO:0044464//cell part;GO:0005622//intracellular;GO:0005575//cellular_component;GO:0005623//cell;GO:0043226//organelle;GO:0043228//non-membrane-bounded organelle;GO:0043229//intracellular organelle;GO:0005856//cytoskeleton;GO:0043232//intracellular non-membrane-bounded organelle	GO:0003674//molecular_function;GO:0005198//structural molecule activity	-
ENSRNOT00000015122	508.333	2342	2.33122	1.90111e-10	Ckb	creatine kinase B [Source:RGD Symbol;Acc:2357]	Metabolism	Amino acid metabolism;Global and Overview	ko01100//Metabolic pathways;ko00330//Arginine and proline metabolism	K00933	GO:0005829//cytosol;GO:0044444//cytoplasmic part;GO:0044424//intracellular part;GO:0005615//extracellular space;GO:0005739//mitochondrion;GO:0005575//cellular_component;GO:0044464//cell part;GO:0005622//intracellular;GO:0043229//intracellular organelle;GO:0043231//intracellular membrane-bounded organelle;GO:0005576//extracellular region;GO:0005737//cytoplasm;GO:0005623//cell;GO:0043226//organelle…	GO:0016740//transferase activity;GO:0003674//molecular_function;GO:0019899//enzyme binding;GO:0043167//ion binding;GO:0005488//binding;GO:0016301//kinase activity;GO:0005515//protein binding;GO:0003824//catalytic activity;GO:0016772//transferase activity, transferring phosphorus-containing groups	GO:0065007//biological regulation;GO:0048856//anatomical structure development;GO:0032502//developmental process;GO:0042592//homeostatic process;GO:0065008//regulation of biological quality;GO:0008150//biological_process
ENSRNOT00000067524	4.66667	301.333	6.16119	1.90111e-10	Trim63	tripartite motif containing 63 [Source:RGD Symbol;Acc:619964]	-	-	-	-	GO:0043226//organelle;GO:0005737//cytoplasm;GO:0005634//nucleus;GO:0043227//membrane-bounded organelle;GO:0044424//intracellular part;GO:0005575//cellular_component;GO:0005623//cell;GO:0043229//intracellular organelle;GO:0043231//intracellular membrane-bounded organelle;GO:0005622//intracellular;GO:0044464//cell part	GO:0005515//protein binding;GO:0003674//molecular_function;GO:0005488//binding;GO:0008092//cytoskeletal protein binding;GO:0043167//ion binding	GO:0008150//biological_process;GO:0043412//macromolecule modification;GO:0044267//cellular protein metabolic process;GO:0009987//cellular process;GO:0006464//cellular protein modification process;GO:0036211//protein modification process;GO:0008152//metabolic process;GO:0019538//protein metabolic process;GO:0044237//cellular metabolic process;GO:0009056//catabolic process;GO:0044238//primary metab…
ENSRNOT00000065642	5369.33	869.333	-2.51719	1.98457e-10	Tll1	tolloid-like 1 [Source:RGD Symbol;Acc:1306120]	-	-	-	-	-	GO:0016787//hydrolase activity;GO:0005488//binding;GO:0003824//catalytic activity;GO:0043167//ion binding;GO:0008233//peptidase activity;GO:0003674//molecular_function	GO:0008150//biological_process
ENSRNOT00000047200	9061.68	1234.65	-2.7746	1.99482e-10	Svep1	sushi, von Willebrand factor type A, EGF and pentraxin domain containing 1 [Source:RGD Symbol;Acc:1588987]	-	-	-	-	-	GO:0043167//ion binding;GO:0003674//molecular_function;GO:0005488//binding	-
ENSRNOT00000080142	880.56	6079.96	2.93541	2.15064e-10	Ctsh	cathepsin H [Source:RGD Symbol;Acc:2447]	-	-	-	-	GO:0005576//extracellular region;GO:0000323//lytic vacuole;GO:0044424//intracellular part;GO:0005764//lysosome;GO:0005737//cytoplasm;GO:0043231//intracellular membrane-bounded organelle;GO:0043226//organelle;GO:0031410//cytoplasmic vesicle;GO:0044464//cell part;GO:0044421//extracellular region part;GO:0005829//cytosol;GO:0005773//vacuole;GO:0043229//intracellular organelle;GO:0005575//cellular_co…	GO:0008233//peptidase activity;GO:0098772//molecular function regulator;GO:0003824//catalytic activity;GO:0016787//hydrolase activity;GO:0003674//molecular_function;GO:0004871//signal transducer activity;GO:0030234//enzyme regulator activity	GO:0007154//cell communication;GO:0044237//cellular metabolic process;GO:0051604//protein maturation;GO:0044267//cellular protein metabolic process;GO:0006928//movement of cell or subcellular component;GO:0023052//signaling;GO:0034641//cellular nitrogen compound metabolic process;GO:0044700//single organism signaling;GO:0044699//single-organism process;GO:0042592//homeostatic process;GO:0006464//…
ENSRNOT00000083682	14.3333	465	5.08746	2.2258e-10	Adh1	alcohol dehydrogenase 1 (class I) [Source:RGD Symbol;Acc:2044]	Human Diseases;Metabolism	Xenobiotics biodegradation and metabolism;Amino acid metabolism;Cancers;Carbohydrate metabolism;Global and Overview;Metabolism of cofactors and vitamins;Lipid metabolism	ko01100//Metabolic pathways;ko01110//Biosynthesis of secondary metabolites;ko00830//Retinol metabolism;ko00010//Glycolysis / Gluconeogenesis;ko05204//Chemical carcinogenesis;ko00982//Drug metabolism - cytochrome P450;ko00980//Metabolism of xenobiotics by cytochrome P450;ko00071//Fatty acid degradation;ko00350//Tyrosine metabolism	K13951	GO:0044424//intracellular part;GO:0043227//membrane-bounded organelle;GO:0005623//cell;GO:0044464//cell part;GO:0044444//cytoplasmic part;GO:0005739//mitochondrion;GO:0005622//intracellular;GO:0043226//organelle;GO:0005829//cytosol;GO:0043229//intracellular organelle;GO:0043231//intracellular membrane-bounded organelle;GO:0005737//cytoplasm;GO:0005575//cellular_component	GO:0003824//catalytic activity;GO:0016491//oxidoreductase activity;GO:0043167//ion binding;GO:0005488//binding;GO:0003674//molecular_function	GO:0006629//lipid metabolic process;GO:0044238//primary metabolic process;GO:0044699//single-organism process;GO:0048856//anatomical structure development;GO:0009056//catabolic process;GO:0008150//biological_process;GO:0008152//metabolic process;GO:0044281//small molecule metabolic process;GO:0071704//organic substance metabolic process;GO:0044710//single-organism metabolic process;GO:0009058//bi…
TCONS_00003572	380.693	1890.54	2.45629	2.31266e-10	Rin1	XP_008758295.1 PREDICTED: ras and Rab interactor 1 isoform X1 [Rattus norvegicus]	Environmental Information Processing	Signal transduction	ko04014//Ras signaling pathway	K17638	-	-	-
ENSRNOT00000093366	728.42	3465.12	2.39324	2.45053e-10	Ier5	immediate early response 5 [Source:RGD Symbol;Acc:69252]	-	-	-	-	GO:0043231//intracellular membrane-bounded organelle;GO:0044424//intracellular part;GO:0005634//nucleus;GO:0043229//intracellular organelle;GO:0043226//organelle;GO:0043227//membrane-bounded organelle;GO:0005575//cellular_component;GO:0044464//cell part;GO:0005623//cell;GO:0005622//intracellular;GO:0005737//cytoplasm	GO:0003674//molecular_function	GO:0009987//cellular process;GO:0044237//cellular metabolic process;GO:0034641//cellular nitrogen compound metabolic process;GO:0006950//response to stress;GO:0008152//metabolic process;GO:0044699//single-organism process;GO:0008283//cell proliferation;GO:0050896//response to stimulus;GO:0006807//nitrogen compound metabolic process;GO:0009058//biosynthetic process;GO:0008150//biological_process
ENSRNOT00000090003	2804.44	346.227	-2.9259	2.55409e-10	Usp34	ubiquitin specific peptidase 34 [Source:RGD Symbol;Acc:1565181]	-	-	-	-	-	GO:0008233//peptidase activity;GO:0003674//molecular_function;GO:0003824//catalytic activity;GO:0016787//hydrolase activity	GO:0007267//cell-cell signaling;GO:0008150//biological_process;GO:0051716//cellular response to stimulus;GO:0044238//primary metabolic process;GO:0044700//single organism signaling;GO:0043412//macromolecule modification;GO:0006464//cellular protein modification process;GO:0044260//cellular macromolecule metabolic process;GO:0007154//cell communication;GO:0065007//biological regulation;GO:0019538/…
TCONS_00047209	2407.69	235.167	-3.29462	2.55409e-10	-	BAE34005.1 unnamed protein product [Mus musculus]	-	-	-	-	-	-	-
ENSRNOT00000004843	170.333	1774.33	3.47857	2.75774e-10	Armc7	armadillo repeat containing 7 [Source:RGD Symbol;Acc:1310043]	-	-	-	-	GO:0043226//organelle;GO:0005737//cytoplasm;GO:0005886//plasma membrane;GO:0005575//cellular_component;GO:0005634//nucleus;GO:0043231//intracellular membrane-bounded organelle;GO:0043229//intracellular organelle;GO:0044424//intracellular part;GO:0071944//cell periphery;GO:0016020//membrane;GO:0043227//membrane-bounded organelle;GO:0044464//cell part;GO:0032991//macromolecular complex;GO:0005623//…	GO:0003674//molecular_function;GO:0005488//binding;GO:0005515//protein binding;GO:0019899//enzyme binding	GO:0008150//biological_process
TCONS_00001975	3912.33	598.19	-2.61492	2.75774e-10	Ube3a	BAD90321.1 mKIAA4216 protein, partial [Mus musculus]	Genetic Information Processing	Folding, sorting and degradation	ko04120//Ubiquitin mediated proteolysis	K10587	-	-	-
TCONS_00008725	1551.87	251.177	-2.50662	3.04962e-10	Prkg1	NP_001013855.1 cGMP-dependent protein kinase 1 alpha isoform [Mus musculus]	Organismal Systems;Environmental Information Processing;Cellular Processes	Nervous system;Sensory system;Digestive system;Environmental adaptation;Circulatory system;Cellular commiunity;Signal transduction;Immune system;Endocrine system	ko04740//Olfactory transduction;ko04022//cGMP - PKG signaling pathway;ko04270//Vascular smooth muscle contraction;ko04611//Platelet activation;ko04713//Circadian entrainment;ko04540//Gap junction;ko04970//Salivary secretion;ko04730//Long-term depression;ko04923//Regulation of lipolysis in adipocyte	K07376	-	-	-
ENSRNOT00000008350	929.967	4098.37	2.27935	3.08341e-10	Klf10	Kruppel-like factor 10 [Source:RGD Symbol;Acc:621652]	-	-	-	-	GO:0044464//cell part;GO:0005634//nucleus;GO:0043229//intracellular organelle;GO:0043227//membrane-bounded organelle;GO:0043226//organelle;GO:0005622//intracellular;GO:0044424//intracellular part;GO:0005623//cell;GO:0005575//cellular_component;GO:0043231//intracellular membrane-bounded organelle	GO:1901363//heterocyclic compound binding;GO:0003676//nucleic acid binding;GO:0003674//molecular_function;GO:0097159//organic cyclic compound binding;GO:0005488//binding;GO:0043167//ion binding;GO:0003677//DNA binding;GO:0001071//nucleic acid binding transcription factor activity	GO:0032502//developmental process;GO:0044763//single-organism cellular process;GO:0008152//metabolic process;GO:0030154//cell differentiation;GO:0006950//response to stress;GO:0048856//anatomical structure development;GO:0009987//cellular process;GO:0050896//response to stimulus;GO:0044767//single-organism developmental process;GO:0002376//immune system process;GO:0008150//biological_process;GO:0…
ENSRNOT00000072849	648	4903.67	3.07566	3.10688e-10	Arrdc3	arrestin domain containing 3 [Source:RGD Symbol;Acc:1359478]	-	-	-	-	GO:0005575//cellular_component;GO:0005768//endosome;GO:0044464//cell part;GO:0044444//cytoplasmic part;GO:0043231//intracellular membrane-bounded organelle;GO:0000323//lytic vacuole;GO:0005773//vacuole;GO:0005622//intracellular;GO:0005623//cell;GO:0043226//organelle;GO:0005737//cytoplasm;GO:0031982//vesicle;GO:0031410//cytoplasmic vesicle;GO:0016020//membrane;GO:0012505//endomembrane system;GO:00…	GO:0003674//molecular_function	GO:0044238//primary metabolic process;GO:0043170//macromolecule metabolic process;GO:0036211//protein modification process;GO:0071704//organic substance metabolic process;GO:0044260//cellular macromolecule metabolic process;GO:0044763//single-organism cellular process;GO:0043412//macromolecule modification;GO:0051716//cellular response to stimulus;GO:0006464//cellular protein modification process…
ENSRNOT00000068386	29.3333	435.333	4.01805	3.13543e-10	Tmem173	transmembrane protein 173 [Source:RGD Symbol;Acc:1562552]	Organismal Systems	Immune system	ko04622//RIG-I-like receptor signaling pathway;ko04623//Cytosolic DNA-sensing pathway	K12654	GO:0005739//mitochondrion;GO:0012505//endomembrane system;GO:0043229//intracellular organelle;GO:0044424//intracellular part;GO:0043231//intracellular membrane-bounded organelle;GO:0005623//cell;GO:0043227//membrane-bounded organelle;GO:0044422//organelle part;GO:0044446//intracellular organelle part;GO:0005777//peroxisome;GO:0005654//nucleoplasm;GO:0005794//Golgi apparatus;GO:0031981//nuclear lu…	GO:0005488//binding;GO:0003674//molecular_function;GO:0043167//ion binding;GO:0019899//enzyme binding;GO:0005515//protein binding;GO:0008134//transcription factor binding	GO:0016482//cytoplasmic transport;GO:0044763//single-organism cellular process;GO:0006950//response to stress;GO:0006810//transport;GO:0002376//immune system process;GO:0006886//intracellular protein transport;GO:0051234//establishment of localization;GO:0050896//response to stimulus;GO:0008150//biological_process;GO:0071702//organic substance transport;GO:1902582//single-organism intracellular t…
TCONS_00020929	0	192.73	10.1336	3.59468e-10	Ptprv	XP_017454414.1 PREDICTED: receptor-type tyrosine-protein phosphatase V isoform X1 [Rattus norvegicus]	-	-	-	-	GO:0016020//membrane;GO:0044425//membrane part;GO:0044464//cell part;GO:0005623//cell;GO:0031224//intrinsic component of membrane	GO:0016791//phosphatase activity;GO:0004721//phosphoprotein phosphatase activity;GO:0016787//hydrolase activity;GO:0016788//hydrolase activity, acting on ester bonds;GO:0042578//phosphoric ester hydrolase activity;GO:0003824//catalytic activity	GO:0000278//mitotic cell cycle;GO:0010243//response to organonitrogen compound;GO:0043170//macromolecule metabolic process;GO:0009987//cellular process;GO:0044712//single-organism catabolic process;GO:0032868//response to insulin;GO:0006793//phosphorus metabolic process;GO:0043434//response to peptide hormone;GO:0035556//intracellular signal transduction;GO:0044699//single-organism process;GO:005…
ENSRNOT00000027738	1249.18	205.003	-2.47762	3.60634e-10	Prpf38b	pre-mRNA processing factor 38B [Source:RGD Symbol;Acc:1562940]	Genetic Information Processing	Transcription	ko03040//Spliceosome	K12850	GO:0043231//intracellular membrane-bounded organelle;GO:0005634//nucleus;GO:0044464//cell part;GO:0043226//organelle;GO:0043227//membrane-bounded organelle;GO:0005575//cellular_component;GO:0043229//intracellular organelle;GO:0005623//cell;GO:0044424//intracellular part;GO:0005622//intracellular	GO:0097159//organic cyclic compound binding;GO:1901363//heterocyclic compound binding;GO:0005488//binding;GO:0003676//nucleic acid binding;GO:0003723//RNA binding;GO:0003674//molecular_function	GO:0009987//cellular process;GO:0010467//gene expression;GO:0044237//cellular metabolic process;GO:0043170//macromolecule metabolic process;GO:0006807//nitrogen compound metabolic process;GO:1901360//organic cyclic compound metabolic process;GO:0090304//nucleic acid metabolic process;GO:0008152//metabolic process;GO:0016071//mRNA metabolic process;GO:0008150//biological_process;GO:0006397//mRNA p…
ENSRNOT00000047831	44.7567	590.14	3.82059	3.60634e-10	Ppfibp2	PPFIA binding protein 2 [Source:RGD Symbol;Acc:1565383]	-	-	-	-	GO:0005575//cellular_component;GO:0005615//extracellular space;GO:0005576//extracellular region;GO:0044421//extracellular region part	GO:0003674//molecular_function	-
TCONS_00013824	222.263	1612.9	2.99834	3.86299e-10	Nr1d1	EDM05954.1 nuclear receptor subfamily 1, group D, member 1, isoform CRA_b [Rattus norvegicus]	Organismal Systems	Environmental adaptation	ko04710//Circadian rhythm	K03728	GO:0005694//chromosome;GO:0044427//chromosomal part;GO:0043232//intracellular non-membrane-bounded organelle;GO:0043226//organelle;GO:0043231//intracellular membrane-bounded organelle;GO:0044446//intracellular organelle part;GO:0044424//intracellular part;GO:0044309//neuron spine;GO:0044422//organelle part;GO:0043228//non-membrane-bounded organelle;GO:0044464//cell part;GO:0032991//macromolecular…	GO:0005488//binding;GO:0003700//transcription factor activity, sequence-specific DNA binding;GO:0001067//regulatory region nucleic acid binding;GO:0043169//cation binding;GO:0004871//signal transducer activity;GO:0000976//transcription regulatory region sequence-specific DNA binding;GO:0001012//RNA polymerase II regulatory region DNA binding;GO:0003676//nucleic acid binding;GO:0097159//organic cy…	GO:0009605//response to external stimulus;GO:0005977//glycogen metabolic process;GO:0050776//regulation of immune response;GO:0044262//cellular carbohydrate metabolic process;GO:0032844//regulation of homeostatic process;GO:0009891//positive regulation of biosynthetic process;GO:0032502//developmental process;GO:2000112//regulation of cellular macromolecule biosynthetic process;GO:0051046//regula…
ENSRNOT00000012792	0	183.723	9.97059	3.91683e-10	Rapgef2	Rap guanine nucleotide exchange factor 2 [Source:RGD Symbol;Acc:1306434]	Environmental Information Processing	Signal transduction	ko04010//MAPK signaling pathway;ko04015//Rap1 signaling pathway	K08018	GO:0005622//intracellular;GO:0005575//cellular_component;GO:0005623//cell;GO:0044464//cell part	GO:0005488//binding;GO:0030234//enzyme regulator activity;GO:0003674//molecular_function;GO:0019899//enzyme binding;GO:0098772//molecular function regulator;GO:0005515//protein binding	GO:0008150//biological_process;GO:0044763//single-organism cellular process;GO:0050896//response to stimulus;GO:0050789//regulation of biological process;GO:0050794//regulation of cellular process;GO:0008283//cell proliferation;GO:0007154//cell communication;GO:0044700//single organism signaling;GO:0044699//single-organism process;GO:0009987//cellular process;GO:0051716//cellular response to stim…
ENSRNOT00000035881	82	693.667	3.20917	3.94007e-10	Mmp17	matrix metallopeptidase 17 [Source:RGD Symbol;Acc:1311541]	-	-	-	-	GO:0005576//extracellular region;GO:0005575//cellular_component	GO:0005488//binding;GO:0043167//ion binding;GO:0003824//catalytic activity;GO:0003674//molecular_function;GO:0008233//peptidase activity;GO:0016787//hydrolase activity	GO:0008150//biological_process;GO:0032502//developmental process;GO:0048856//anatomical structure development
ENSRNOT00000001579	474.637	2090	2.25864	4.21065e-10	Sik1	salt-inducible kinase 1 [Source:RGD Symbol;Acc:69407]	Organismal Systems	Endocrine system	ko04922//Glucagon signaling pathway	K19008	GO:0005634//nucleus;GO:0043231//intracellular membrane-bounded organelle;GO:0005575//cellular_component;GO:0005622//intracellular;GO:0044464//cell part;GO:0005829//cytosol;GO:0044424//intracellular part;GO:0043227//membrane-bounded organelle;GO:0043229//intracellular organelle;GO:0005623//cell;GO:0005737//cytoplasm;GO:0044444//cytoplasmic part;GO:0043226//organelle	GO:0043167//ion binding;GO:0008134//transcription factor binding;GO:0016772//transferase activity, transferring phosphorus-containing groups;GO:0003824//catalytic activity;GO:0003674//molecular_function;GO:0019899//enzyme binding;GO:0016740//transferase activity;GO:0005515//protein binding;GO:0016301//kinase activity;GO:0005488//binding	GO:0065007//biological regulation;GO:0050794//regulation of cellular process;GO:0007049//cell cycle;GO:0044281//small molecule metabolic process;GO:0043412//macromolecule modification;GO:0006810//transport;GO:0044260//cellular macromolecule metabolic process;GO:0050789//regulation of biological process;GO:0048856//anatomical structure development;GO:0044763//single-organism cellular process;GO:00…
ENSRNOT00000000628	1515.24	8068.33	2.52679	4.42823e-10	Cdkn1a	cyclin-dependent kinase inhibitor 1A [Source:RGD Symbol;Acc:69328]	Cellular Processes;Environmental Information Processing;Organismal Systems;Human Diseases	Infectious diseases;Cancers;Endocrine system;Cell growth and death;Signal transduction	ko04151//PI3K-Akt signaling pathway;ko05200//Pathways in cancer;ko05166//HTLV-I infection;ko04921//Oxytocin signaling pathway;ko05205//Proteoglycans in cancer;ko05203//Viral carcinogenesis;ko04630//Jak-STAT signaling pathway;ko05169//Epstein-Barr virus infection;ko04068//FoxO signaling pathway;ko05202//Transcriptional misregulation in cancers;ko04110//Cell cycle;ko04066//HIF-1 signaling pathway;k…	K06625	GO:0070013//intracellular organelle lumen;GO:0044428//nuclear part;GO:0005575//cellular_component;GO:0032991//macromolecular complex;GO:0044446//intracellular organelle part;GO:0005623//cell;GO:0005654//nucleoplasm;GO:0005737//cytoplasm;GO:0005634//nucleus;GO:0031974//membrane-enclosed lumen;GO:0043234//protein complex;GO:0043232//intracellular non-membrane-bounded organelle;GO:0005730//nucleolus…	GO:0003824//catalytic activity;GO:0005488//binding;GO:0019899//enzyme binding;GO:0016301//kinase activity;GO:0016772//transferase activity, transferring phosphorus-containing groups;GO:0005515//protein binding;GO:0098772//molecular function regulator;GO:0003674//molecular_function;GO:0016740//transferase activity;GO:0030234//enzyme regulator activity	GO:0019538//protein metabolic process;GO:0050789//regulation of biological process;GO:0023052//signaling;GO:0033036//macromolecule localization;GO:0007049//cell cycle;GO:0006139//nucleobase-containing compound metabolic process;GO:0006605//protein targeting;GO:0016482//cytoplasmic transport;GO:0090304//nucleic acid metabolic process;GO:0048856//anatomical structure development;GO:0006807//nitroge…
ENSRNOT00000012760	124.58	1556.12	3.76154	4.92623e-10	Pdk4	pyruvate dehydrogenase kinase 4 [Source:RGD Symbol;Acc:69061]	-	-	-	-	GO:0044464//cell part;GO:0043226//organelle;GO:0043229//intracellular organelle;GO:0005575//cellular_component;GO:0044424//intracellular part;GO:0044444//cytoplasmic part;GO:0005737//cytoplasm;GO:0043227//membrane-bounded organelle;GO:0005739//mitochondrion;GO:0005622//intracellular;GO:0005623//cell;GO:0043231//intracellular membrane-bounded organelle	GO:0003674//molecular_function;GO:0016740//transferase activity;GO:0043167//ion binding;GO:0016772//transferase activity, transferring phosphorus-containing groups;GO:0016301//kinase activity;GO:0005488//binding;GO:0003824//catalytic activity	GO:0044700//single organism signaling;GO:0009987//cellular process;GO:0006950//response to stress;GO:0019538//protein metabolic process;GO:0005975//carbohydrate metabolic process;GO:0065007//biological regulation;GO:0006629//lipid metabolic process;GO:0008152//metabolic process;GO:0008219//cell death;GO:0044699//single-organism process;GO:0044710//single-organism metabolic process;GO:0051186//cof…
ENSRNOT00000090751	2348.24	439.487	-2.31725	4.92972e-10	Akap9	A-kinase anchoring protein 9 [Source:RGD Symbol;Acc:620833]	-	-	-	-	GO:0043229//intracellular organelle;GO:0044444//cytoplasmic part;GO:0005856//cytoskeleton;GO:0043227//membrane-bounded organelle;GO:0016020//membrane;GO:0044446//intracellular organelle part;GO:0005622//intracellular;GO:0044464//cell part;GO:0005623//cell;GO:0005929//cilium;GO:0005737//cytoplasm;GO:0005886//plasma membrane;GO:0071944//cell periphery;GO:0044424//intracellular part;GO:0044430//cyto…	GO:0003674//molecular_function;GO:0005198//structural molecule activity	GO:0008150//biological_process;GO:0044237//cellular metabolic process;GO:0008152//metabolic process;GO:0044765//single-organism transport;GO:0070271//protein complex biogenesis;GO:0036211//protein modification process;GO:0032501//multicellular organismal process;GO:0071822//protein complex subunit organization;GO:0006807//nitrogen compound metabolic process;GO:0044700//single organism signaling;G…
ENSRNOT00000008938	2792.57	491.823	-2.40433	5.08176e-10	Rps6ka3	ribosomal protein S6 kinase A3 [Source:RGD Symbol;Acc:1563860]	Human Diseases;Environmental Information Processing;Cellular Processes;Organismal Systems	Endocrine and metabolic diseases;Endocrine system;Cell growth and death;Signal transduction;Nervous system	ko04010//MAPK signaling pathway;ko04722//Neurotrophin signaling pathway;ko04114//Oocyte meiosis;ko04914//Progesterone-mediated oocyte maturation;ko04931//Insulin resistance;ko04150//mTOR signaling pathway;ko04720//Long-term potentiation	K04373	GO:0005737//cytoplasm;GO:1990904//ribonucleoprotein complex;GO:0043228//non-membrane-bounded organelle;GO:0005575//cellular_component;GO:0005622//intracellular;GO:0044424//intracellular part;GO:0005840//ribosome;GO:0044444//cytoplasmic part;GO:0030529//intracellular ribonucleoprotein complex;GO:0043231//intracellular membrane-bounded organelle;GO:0043232//intracellular non-membrane-bounded organe…	GO:0030234//enzyme regulator activity;GO:0003674//molecular_function;GO:0016740//transferase activity;GO:0043167//ion binding;GO:0016772//transferase activity, transferring phosphorus-containing groups;GO:0005488//binding;GO:0003824//catalytic activity;GO:0019899//enzyme binding;GO:0005515//protein binding;GO:0098772//molecular function regulator;GO:0016301//kinase activity	GO:0009987//cellular process;GO:0044700//single organism signaling;GO:0051716//cellular response to stimulus;GO:0044763//single-organism cellular process;GO:0044267//cellular protein metabolic process;GO:0006464//cellular protein modification process;GO:0044699//single-organism process;GO:0008219//cell death;GO:0071704//organic substance metabolic process;GO:0044237//cellular metabolic process;GO…
ENSRNOT00000087146	946.483	61.8	-3.87228	5.65447e-10	Foxp2	forkhead box P2 [Source:RGD Symbol;Acc:1559697]	-	-	-	-	GO:0005634//nucleus;GO:0044464//cell part;GO:0043231//intracellular membrane-bounded organelle;GO:0044424//intracellular part;GO:0005575//cellular_component;GO:0043229//intracellular organelle;GO:0005623//cell;GO:0043227//membrane-bounded organelle;GO:0005622//intracellular;GO:0043226//organelle	GO:0003676//nucleic acid binding;GO:0043167//ion binding;GO:0003674//molecular_function;GO:0003677//DNA binding;GO:0005488//binding;GO:1901363//heterocyclic compound binding;GO:0097159//organic cyclic compound binding;GO:0001071//nucleic acid binding transcription factor activity	GO:0008283//cell proliferation;GO:0008152//metabolic process;GO:0003008//system process;GO:0032502//developmental process;GO:0044699//single-organism process;GO:0044767//single-organism developmental process;GO:0032501//multicellular organismal process;GO:0034641//cellular nitrogen compound metabolic process;GO:0008150//biological_process;GO:0048856//anatomical structure development;GO:0006807//n…
ENSRNOT00000049667	292.257	2016.22	2.93487	5.96518e-10	Hspa1a	heat shock protein family A (Hsp70) member 1A [Source:RGD Symbol;Acc:1593284]	-	-	-	-	GO:0016020//membrane;GO:0044430//cytoskeletal part;GO:0043228//non-membrane-bounded organelle;GO:0071944//cell periphery;GO:0005829//cytosol;GO:0043234//protein complex;GO:0031981//nuclear lumen;GO:0005654//nucleoplasm;GO:0005886//plasma membrane;GO:0044444//cytoplasmic part;GO:0044421//extracellular region part;GO:0044446//intracellular organelle part;GO:0005634//nucleus;GO:0005575//cellular_com…	GO:0000988//transcription factor activity, protein binding;GO:1901363//heterocyclic compound binding;GO:0005488//binding;GO:0003824//catalytic activity;GO:0097159//organic cyclic compound binding;GO:0017111//nucleoside-triphosphatase activity;GO:0016887//ATPase activity;GO:0003723//RNA binding;GO:0003676//nucleic acid binding;GO:0019899//enzyme binding;GO:0016817//hydrolase activity, acting on ac…	GO:0071704//organic substance metabolic process;GO:0046700//heterocycle catabolic process;GO:0008152//metabolic process;GO:0044710//single-organism metabolic process;GO:0000003//reproduction;GO:0044085//cellular component biogenesis;GO:0042592//homeostatic process;GO:0051276//chromosome organization;GO:0007010//cytoskeleton organization;GO:1901361//organic cyclic compound catabolic process;GO:000…
ENSRNOT00000089305	598.713	0	-12.6729	5.96889e-10	Actn4	actinin alpha 4 [Source:RGD Symbol;Acc:61816]	Organismal Systems;Cellular Processes;Human Diseases	Cell motility;Immune diseases;Cardiovascular diseases;Cellular commiunity;Immune system;Infectious diseases;Cancers	ko04510//Focal adhesion;ko04810//Regulation of actin cytoskeleton;ko04530//Tight junction;ko05203//Viral carcinogenesis;ko04670//Leukocyte transendothelial migration;ko04520//Adherens junction;ko05146//Amoebiasis;ko05322//Systemic lupus erythematosus;ko05412//Arrhythmogenic right ventricular cardiomyopathy (ARVC)	K05699	-	GO:0003674//molecular_function;GO:0008092//cytoskeletal protein binding;GO:0005515//protein binding;GO:0043167//ion binding;GO:0005488//binding	-
ENSRNOT00000019359	3500.33	686.333	-2.24482	6.27577e-10	Smchd1	structural maintenance of chromosomes flexible hinge domain containing 1 [Source:RGD Symbol;Acc:1307234]	-	-	-	-	GO:0031974//membrane-enclosed lumen;GO:0005575//cellular_component;GO:0043227//membrane-bounded organelle;GO:0070013//intracellular organelle lumen;GO:0031981//nuclear lumen;GO:0044428//nuclear part;GO:0005694//chromosome;GO:0044422//organelle part;GO:0044464//cell part;GO:0044424//intracellular part;GO:0043226//organelle;GO:0044446//intracellular organelle part;GO:0043228//non-membrane-bounded o…	GO:0003824//catalytic activity;GO:0043167//ion binding;GO:0005488//binding;GO:0016818//hydrolase activity, acting on acid anhydrides, in phosphorus-containing anhydrides;GO:0016817//hydrolase activity, acting on acid anhydrides;GO:0003674//molecular_function;GO:0017111//nucleoside-triphosphatase activity;GO:0016887//ATPase activity;GO:0016787//hydrolase activity;GO:0016462//pyrophosphatase activi…	GO:0008150//biological_process;GO:0009987//cellular process;GO:0032502//developmental process;GO:0051276//chromosome organization;GO:0006996//organelle organization;GO:0071840//cellular component organization or biogenesis;GO:0048856//anatomical structure development;GO:0016043//cellular component organization
ENSRNOT00000065748	1184.41	129.913	-3.078	6.59048e-10	Robo2	roundabout guidance receptor 2 [Source:RGD Symbol;Acc:620167]	Organismal Systems	Development	ko04360//Axon guidance	K06754	GO:0016020//membrane;GO:0044421//extracellular region part;GO:0005623//cell;GO:0071944//cell periphery;GO:0005615//extracellular space;GO:0005886//plasma membrane;GO:0005576//extracellular region;GO:0044464//cell part;GO:0043226//organelle;GO:0005575//cellular_component	GO:0003674//molecular_function;GO:0004871//signal transducer activity	GO:0050896//response to stimulus;GO:0044700//single organism signaling;GO:0000902//cell morphogenesis;GO:0009987//cellular process;GO:0008219//cell death;GO:0051716//cellular response to stimulus;GO:0016265//death;GO:0048856//anatomical structure development;GO:0040011//locomotion;GO:0065007//biological regulation;GO:0032989//cellular component morphogenesis;GO:0009653//anatomical structure morph…
TCONS_00007349	3546.58	730.69	-2.16408	6.61611e-10	SBF2	XP_008758026.1 PREDICTED: myotubularin-related protein 13 isoform X7 [Rattus norvegicus]	-	-	-	-	GO:0043226//organelle;GO:0043227//membrane-bounded organelle;GO:0031090//organelle membrane;GO:0016020//membrane;GO:0044422//organelle part	GO:0043167//ion binding;GO:0008289//lipid binding;GO:0046983//protein dimerization activity;GO:0005515//protein binding;GO:0005085//guanyl-nucleotide exchange factor activity;GO:0030234//enzyme regulator activity;GO:0043168//anion binding;GO:0005488//binding;GO:0003824//catalytic activity;GO:0005088//Ras guanyl-nucleotide exchange factor activity;GO:0098772//molecular function regulator;GO:000554…	GO:0065003//macromolecular complex assembly;GO:0071840//cellular component organization or biogenesis;GO:0071822//protein complex subunit organization;GO:0008152//metabolic process;GO:0006796//phosphate-containing compound metabolic process;GO:0065007//biological regulation;GO:0006793//phosphorus metabolic process;GO:0070271//protein complex biogenesis;GO:0044085//cellular component biogenesis;GO…
TCONS_00040391	10223.1	2049.14	-2.2039	6.95222e-10	Rai14	NP_001011947.1 ankycorbin [Rattus norvegicus]	-	-	-	-	GO:0043233//organelle lumen;GO:0043226//organelle;GO:0070013//intracellular organelle lumen;GO:0044464//cell part;GO:0044422//organelle part;GO:0043227//membrane-bounded organelle;GO:0005737//cytoplasm;GO:0044424//intracellular part;GO:0044444//cytoplasmic part;GO:0005634//nucleus;GO:0005856//cytoskeleton;GO:0005622//intracellular;GO:0044446//intracellular organelle part;GO:0043228//non-membrane-…	-	-
ENSRNOT00000017174	2540.67	23445.7	3.30783	7.12184e-10	Nqo1	NAD(P)H quinone dehydrogenase 1 [Source:RGD Symbol;Acc:2503]	Metabolism	Global and Overview;Metabolism of cofactors and vitamins	ko01110//Biosynthesis of secondary metabolites;ko00130//Ubiquinone and other terpenoid-quinone biosynthesis	K00355	GO:0005615//extracellular space;GO:0044464//cell part;GO:0043226//organelle;GO:0005737//cytoplasm;GO:0005622//intracellular;GO:0044421//extracellular region part;GO:0005575//cellular_component;GO:0044444//cytoplasmic part;GO:0044424//intracellular part;GO:0005623//cell;GO:0005576//extracellular region;GO:0005829//cytosol	GO:0005488//binding;GO:1901363//heterocyclic compound binding;GO:0003676//nucleic acid binding;GO:0016491//oxidoreductase activity;GO:0003824//catalytic activity;GO:0003723//RNA binding;GO:0097159//organic cyclic compound binding;GO:0003674//molecular_function	GO:0044767//single-organism developmental process;GO:0032502//developmental process;GO:0009987//cellular process;GO:0008219//cell death;GO:0006950//response to stress;GO:0008150//biological_process;GO:0044699//single-organism process;GO:0007568//aging;GO:0044763//single-organism cellular process;GO:0016265//death;GO:0050896//response to stimulus
ENSRNOT00000091840	0	171.307	8.60733	8.12013e-10	Plec	plectin [Source:RGD Symbol;Acc:621649]	-	-	-	-	GO:0005622//intracellular;GO:0043226//organelle;GO:0005856//cytoskeleton;GO:0005623//cell;GO:0043232//intracellular non-membrane-bounded organelle;GO:0044424//intracellular part;GO:0043228//non-membrane-bounded organelle;GO:0044464//cell part;GO:0043229//intracellular organelle;GO:0005575//cellular_component	GO:0008092//cytoskeletal protein binding;GO:0005488//binding;GO:0003674//molecular_function;GO:0005515//protein binding	-
TCONS_00058613	244.997	1550.77	2.80305	8.40208e-10	Klhl21	NP_001101466.1 kelch-like protein 21 [Rattus norvegicus]	-	-	-	-	GO:0044430//cytoskeletal part;GO:0044422//organelle part;GO:0005819//spindle;GO:0005623//cell;GO:0044446//intracellular organelle part;GO:0015630//microtubule cytoskeleton;GO:1902494//catalytic complex;GO:0005876//spindle microtubule;GO:0043234//protein complex;GO:0043226//organelle;GO:0043228//non-membrane-bounded organelle;GO:0043232//intracellular non-membrane-bounded organelle;GO:0005874//mic…	GO:0003824//catalytic activity;GO:0019787//ubiquitin-like protein transferase activity;GO:0016740//transferase activity	GO:0051179//localization;GO:0051641//cellular localization;GO:0034629//cellular protein complex localization;GO:0016043//cellular component organization;GO:0032446//protein modification by small protein conjugation;GO:0070647//protein modification by small protein conjugation or removal;GO:0043412//macromolecule modification;GO:0044267//cellular protein metabolic process;GO:0044699//single-organi…
ENSRNOT00000015692	20897.2	104382	2.4718	8.7171e-10	Aqp1	aquaporin 1 [Source:RGD Symbol;Acc:2141]	Organismal Systems	Excretory system;Endocrine system;Digestive system	ko04924//Renin secretion;ko04976//Bile secretion;ko04964//Proximal tubule bicarbonate reclamation	K09864	GO:0005634//nucleus;GO:0005737//cytoplasm;GO:0005575//cellular_component;GO:0044422//organelle part;GO:0044446//intracellular organelle part;GO:0005886//plasma membrane;GO:0005623//cell;GO:0043226//organelle;GO:0043227//membrane-bounded organelle;GO:0012505//endomembrane system;GO:0044421//extracellular region part;GO:0031975//envelope;GO:0005615//extracellular space;GO:0005622//intracellular;GO:…	GO:0022857//transmembrane transporter activity;GO:0005215//transporter activity;GO:0003674//molecular_function	GO:0065007//biological regulation;GO:0006996//organelle organization;GO:0051234//establishment of localization;GO:0051704//multi-organism process;GO:0006928//movement of cell or subcellular component;GO:0003008//system process;GO:0007267//cell-cell signaling;GO:0007010//cytoskeleton organization;GO:0034641//cellular nitrogen compound metabolic process;GO:0009058//biosynthetic process;GO:0022607//…
TCONS_00035616	474.077	2075.26	2.23554	8.80154e-10	Kiaa0513	XP_006255805.1 PREDICTED: uncharacterized protein KIAA0513 homolog isoform X2 [Rattus norvegicus]	-	-	-	-	-	-	-
ENSRNOT00000014807	551.667	2489	2.31648	1.02656e-09	Igfbp6	insulin-like growth factor binding protein 6 [Source:RGD Symbol;Acc:2877]	-	-	-	-	GO:0043227//membrane-bounded organelle;GO:0005623//cell;GO:0005794//Golgi apparatus;GO:0005575//cellular_component;GO:0044421//extracellular region part;GO:0043234//protein complex;GO:0005737//cytoplasm;GO:0012505//endomembrane system;GO:0043231//intracellular membrane-bounded organelle;GO:0044424//intracellular part;GO:0032991//macromolecular complex;GO:0044464//cell part;GO:0005576//extracellul…	GO:0003674//molecular_function	GO:0009987//cellular process;GO:0044700//single organism signaling;GO:0040007//growth;GO:0050789//regulation of biological process;GO:0007154//cell communication;GO:0051716//cellular response to stimulus;GO:0050896//response to stimulus;GO:0044699//single-organism process;GO:0023052//signaling;GO:0008150//biological_process;GO:0044763//single-organism cellular process;GO:0065007//biological regul…
TCONS_00059582	3971.54	226.127	-4.04521	1.02656e-09	Ptprd	EDM10485.1 rCG55177, isoform CRA_a [Rattus norvegicus]	-	-	-	-	-	-	-
ENSRNOT00000041838	0	184.673	12.7228	1.07218e-09	Cbr1	carbonyl reductase 1 [Source:RGD Symbol;Acc:2286]	Human Diseases;Metabolism	Xenobiotics biodegradation and metabolism;Cancers;Global and Overview;Lipid metabolism	ko01100//Metabolic pathways;ko00590//Arachidonic acid metabolism;ko05204//Chemical carcinogenesis;ko00980//Metabolism of xenobiotics by cytochrome P450	K00079	-	GO:0003824//catalytic activity;GO:0016491//oxidoreductase activity;GO:0003674//molecular_function	GO:0008150//biological_process
TCONS_00065803	818.17	3866.73	2.36948	1.15423e-09	Igf1	ERE88854.1 insulin-like growth factor I-like isoform 2 [Cricetulus griseus]	Organismal Systems;Cellular Processes;Environmental Information Processing	Endocrine system;Excretory system;Cell growth and death;Aging;Signal transduction;Cellular commiunity;Sensory system;Nervous system	ko04151//PI3K-Akt signaling pathway;ko04014//Ras signaling pathway;ko04510//Focal adhesion;ko04015//Rap1 signaling pathway;ko04550//Signaling pathways regulating pluripotency of stem cells;ko04152//AMPK signaling pathway;ko04068//FoxO signaling pathway;ko04750//Inflammatory mediator regulation of TRP channels;ko04114//Oocyte meiosis;ko04066//HIF-1 signaling pathway;ko04211//Longevity regulating p…	K05459	GO:0005623//cell;GO:0005622//intracellular;GO:0043233//organelle lumen;GO:0043227//membrane-bounded organelle;GO:0031982//vesicle;GO:0032991//macromolecular complex;GO:0044421//extracellular region part;GO:0044433//cytoplasmic vesicle part;GO:0031988//membrane-bounded vesicle;GO:0044446//intracellular organelle part;GO:0031410//cytoplasmic vesicle;GO:0016020//membrane;GO:0005576//extracellular re…	GO:0008289//lipid binding;GO:0030234//enzyme regulator activity;GO:0005515//protein binding;GO:0098772//molecular function regulator;GO:0019207//kinase regulator activity;GO:0019887//protein kinase regulator activity;GO:0008047//enzyme activator activity;GO:0005488//binding;GO:0005102//receptor binding;GO:0030295//protein kinase activator activity;GO:0019209//kinase activator activity	GO:0032885//regulation of polysaccharide biosynthetic process;GO:0033993//response to lipid;GO:0010563//negative regulation of phosphorus metabolic process;GO:0046822//regulation of nucleocytoplasmic transport;GO:0010821//regulation of mitochondrion organization;GO:0031324//negative regulation of cellular metabolic process;GO:2000145//regulation of cell motility;GO:0010827//regulation of glucose …
ENSRNOT00000031951	9	324	5.32539	1.16345e-09	Apol9a	apolipoprotein L 9a [Source:RGD Symbol;Acc:1562332]	-	-	-	-	GO:0005575//cellular_component;GO:0005576//extracellular region	GO:0003674//molecular_function;GO:0005488//binding;GO:0008289//lipid binding	GO:0006810//transport;GO:0051179//localization;GO:0051234//establishment of localization;GO:0008150//biological_process
TCONS_00037715	0	167.697	9.11201	1.23477e-09	Znf704	XP_008759104.1 PREDICTED: LOW QUALITY PROTEIN: zinc finger protein 704 isoform X1 [Rattus norvegicus]	-	-	-	-	-	-	-
TCONS_00028055	0	182.103	9.31439	1.24465e-09	Stox2	XP_006253214.1 PREDICTED: storkhead-box protein 2 isoform X4 [Rattus norvegicus]	-	-	-	-	-	-	GO:0003006//developmental process involved in reproduction;GO:0032502//developmental process;GO:0022414//reproductive process;GO:0000003//reproduction
ENSRNOT00000019014	3	296.667	6.72338	1.26995e-09	Blnk	B-cell linker [Source:RGD Symbol;Acc:1561933]	Organismal Systems;Environmental Information Processing;Human Diseases	Development;Signal transduction;Immune diseases;Immune system	ko04380//Osteoclast differentiation;ko04064//NF-kappa B signaling pathway;ko04662//B cell receptor signaling pathway;ko05340//Primary immunodeficiency	K07371	GO:0005622//intracellular;GO:0044424//intracellular part;GO:0005623//cell;GO:0005737//cytoplasm;GO:0044464//cell part;GO:0016020//membrane;GO:0005886//plasma membrane;GO:0071944//cell periphery;GO:0005575//cellular_component	GO:0004871//signal transducer activity;GO:0019899//enzyme binding;GO:0003674//molecular_function;GO:0005488//binding;GO:0060090//binding, bridging;GO:0030674//protein binding, bridging;GO:0005515//protein binding	GO:0050896//response to stimulus;GO:0044763//single-organism cellular process;GO:0023052//signaling;GO:0007154//cell communication;GO:0044700//single organism signaling;GO:0009987//cellular process;GO:0007165//signal transduction;GO:0044699//single-organism process;GO:0002376//immune system process;GO:0051716//cellular response to stimulus;GO:0050794//regulation of cellular process;GO:0008150//bi…
ENSRNOT00000089290	35.34	463.273	3.84037	1.37748e-09	LOC100912282	-	-	-	-	-	-	-	-
ENSRNOT00000066032	3090.33	649.667	-2.13409	1.46346e-09	Kifc3	kinesin family member C3 [Source:RGD Symbol;Acc:1307693]	-	-	-	-	GO:0043227//membrane-bounded organelle;GO:0044421//extracellular region part;GO:0043229//intracellular organelle;GO:0012505//endomembrane system;GO:0043231//intracellular membrane-bounded organelle;GO:0005622//intracellular;GO:0005615//extracellular space;GO:0043226//organelle;GO:0044424//intracellular part;GO:0044422//organelle part;GO:0015630//microtubule cytoskeleton;GO:0005737//cytoplasm;GO:0…	GO:0005488//binding;GO:0016462//pyrophosphatase activity;GO:0003824//catalytic activity;GO:0016887//ATPase activity;GO:0016787//hydrolase activity;GO:0017111//nucleoside-triphosphatase activity;GO:0016818//hydrolase activity, acting on acid anhydrides, in phosphorus-containing anhydrides;GO:0003674//molecular_function;GO:0005515//protein binding;GO:0016817//hydrolase activity, acting on acid anhy…	GO:0016043//cellular component organization;GO:0007155//cell adhesion;GO:0071840//cellular component organization or biogenesis;GO:0008150//biological_process;GO:0044699//single-organism process;GO:0009987//cellular process;GO:0034330//cell junction organization;GO:0022610//biological adhesion;GO:0044763//single-organism cellular process
ENSRNOT00000019285	3324.77	22378	2.90565	1.48989e-09	Ctsh	cathepsin H [Source:RGD Symbol;Acc:2447]	-	-	-	-	-	GO:0003674//molecular_function;GO:0008233//peptidase activity;GO:0003824//catalytic activity;GO:0016787//hydrolase activity	GO:0008150//biological_process
TCONS_00056154	1035.28	122.65	-2.99489	1.6066e-09	Dennd5b	XP_006225201.1 PREDICTED: DENN domain-containing protein 5B isoform X3 [Rattus norvegicus]	-	-	-	-	-	-	-
TCONS_00003775	126	902.333	2.96361	1.66663e-09	Rab3il1	NP_599238.1 guanine nucleotide exchange factor for Rab-3A [Rattus norvegicus]	-	-	-	-	-	-	-
TCONS_00032552	4132.25	819.413	-2.23093	1.99286e-09	Mib1	XP_019509410.1 PREDICTED: E3 ubiquitin-protein ligase MIB1 isoform X2 [Hipposideros armiger]	-	-	-	-	-	-	-
TCONS_00042746	8210.09	1834.52	-2.04639	2.43939e-09	Pdlim5	XP_006233478.1 PREDICTED: PDZ and LIM domain protein 5 isoform X12 [Rattus norvegicus]	-	-	-	-	GO:0044424//intracellular part;GO:0005622//intracellular;GO:0005737//cytoplasm;GO:0044464//cell part;GO:0071944//cell periphery;GO:0097060//synaptic membrane;GO:0042995//cell projection;GO:0005856//cytoskeleton;GO:0043232//intracellular non-membrane-bounded organelle;GO:0098805//whole membrane;GO:0098589//membrane region;GO:0043226//organelle;GO:0044449//contractile fiber part;GO:0030017//sarcome…	GO:0043167//ion binding;GO:0019901//protein kinase binding;GO:0005198//structural molecule activity;GO:0005488//binding;GO:0008092//cytoskeletal protein binding;GO:0019900//kinase binding;GO:0019899//enzyme binding;GO:0046914//transition metal ion binding;GO:0046872//metal ion binding;GO:0043169//cation binding;GO:0032947//protein complex scaffold;GO:0005515//protein binding	GO:0060284//regulation of cell development;GO:0044699//single-organism process;GO:0044087//regulation of cellular component biogenesis;GO:0022604//regulation of cell morphogenesis;GO:0022008//neurogenesis;GO:0048869//cellular developmental process;GO:0009987//cellular process;GO:0045664//regulation of neuron differentiation;GO:0050789//regulation of biological process;GO:0048814//regulation of de…
ENSRNOT00000047634	548.167	9896.83	4.25388	2.47042e-09	Zfand2a	zinc finger AN1-type containing 2A [Source:RGD Symbol;Acc:1310991]	-	-	-	-	GO:0043227//membrane-bounded organelle;GO:0043234//protein complex;GO:0043231//intracellular membrane-bounded organelle;GO:0032991//macromolecular complex;GO:0044464//cell part;GO:0005623//cell;GO:0005634//nucleus;GO:0043229//intracellular organelle;GO:0005737//cytoplasm;GO:0005575//cellular_component;GO:0044424//intracellular part;GO:0005622//intracellular;GO:0043226//organelle	GO:0043167//ion binding;GO:0003674//molecular_function;GO:0005488//binding	GO:0008152//metabolic process;GO:0008150//biological_process;GO:0009056//catabolic process
TCONS_00017270	548.167	9896.83	4.25388	2.47042e-09	Zfand2a	NP_001008364.1 AN1-type zinc finger protein 2A [Rattus norvegicus]	-	-	-	-	GO:0043226//organelle;GO:0044424//intracellular part;GO:0044464//cell part;GO:0005623//cell;GO:0032991//macromolecular complex;GO:0005622//intracellular;GO:0043231//intracellular membrane-bounded organelle;GO:0043227//membrane-bounded organelle;GO:0043229//intracellular organelle;GO:0043234//protein complex	GO:0005488//binding;GO:0046914//transition metal ion binding;GO:0043167//ion binding;GO:0046872//metal ion binding;GO:0043169//cation binding	GO:0050794//regulation of cellular process;GO:0046685//response to arsenic-containing substance;GO:0048522//positive regulation of cellular process;GO:0065007//biological regulation;GO:0031329//regulation of cellular catabolic process;GO:0050789//regulation of biological process;GO:0048518//positive regulation of biological process;GO:0031325//positive regulation of cellular metabolic process;GO:…
ENSRNOT00000029419	664.837	45.4033	-3.79454	2.59326e-09	Zfpm2	zinc finger protein, multitype 2 [Source:RGD Symbol;Acc:1306021]	Human Diseases	Cancers	ko05206//MicroRNAs in cancer	K17442	GO:0005634//nucleus;GO:0044464//cell part;GO:0043231//intracellular membrane-bounded organelle;GO:0043229//intracellular organelle;GO:0005623//cell;GO:0043233//organelle lumen;GO:0005622//intracellular;GO:0031974//membrane-enclosed lumen;GO:0044428//nuclear part;GO:0043226//organelle;GO:0005737//cytoplasm;GO:0070013//intracellular organelle lumen;GO:0031981//nuclear lumen;GO:0043227//membrane-bou…	GO:0008134//transcription factor binding;GO:0000988//transcription factor activity, protein binding;GO:0005488//binding;GO:0003674//molecular_function;GO:0001071//nucleic acid binding transcription factor activity;GO:0005515//protein binding	GO:0008283//cell proliferation;GO:0032502//developmental process;GO:0048869//cellular developmental process;GO:0030154//cell differentiation;GO:0009987//cellular process;GO:0009790//embryo development;GO:0044763//single-organism cellular process;GO:0000003//reproduction;GO:0044237//cellular metabolic process;GO:0040007//growth;GO:0044707//single-multicellular organism process;GO:0006807//nitrogen…
ENSRNOT00000090242	1687.96	287.467	-2.45975	2.64455e-09	Nfxl1	nuclear transcription factor, X-box binding-like 1 [Source:RGD Symbol;Acc:1359201]	-	-	-	-	GO:0044424//intracellular part;GO:0005575//cellular_component;GO:0005634//nucleus;GO:0005623//cell;GO:0043231//intracellular membrane-bounded organelle;GO:0043229//intracellular organelle;GO:0005622//intracellular;GO:0043226//organelle;GO:0044464//cell part;GO:0043227//membrane-bounded organelle	GO:0001071//nucleic acid binding transcription factor activity;GO:0097159//organic cyclic compound binding;GO:0043167//ion binding;GO:0003674//molecular_function;GO:0003676//nucleic acid binding;GO:1901363//heterocyclic compound binding;GO:0005488//binding;GO:0003677//DNA binding	GO:0009987//cellular process;GO:0008152//metabolic process;GO:0006807//nitrogen compound metabolic process;GO:0034641//cellular nitrogen compound metabolic process;GO:0044237//cellular metabolic process;GO:0009058//biosynthetic process;GO:0008150//biological_process
TCONS_00035541	73.38	740.667	3.44478	2.64455e-09	Plcg2	EDL11583.1 phospholipase C, gamma 2 [Mus musculus]	Metabolism;Organismal Systems;Environmental Information Processing	Signal transduction;Endocrine system;Carbohydrate metabolism;Immune system;Sensory system;Development;Nervous system;Global and Overview	ko01100//Metabolic pathways;ko04014//Ras signaling pathway;ko04020//Calcium signaling pathway;ko04072//Phospholipase D signaling pathway;ko04722//Neurotrophin signaling pathway;ko04919//Thyroid hormone signaling pathway;ko04380//Osteoclast differentiation;ko04611//Platelet activation;ko04750//Inflammatory mediator regulation of TRP channels;ko04650//Natural killer cell mediated cytotoxicity;ko046…	K05859	GO:0005622//intracellular;GO:0005623//cell;GO:0031982//vesicle;GO:0044424//intracellular part;GO:0031988//membrane-bounded vesicle;GO:0016020//membrane;GO:0044444//cytoplasmic part;GO:0043226//organelle;GO:0005737//cytoplasm;GO:0044464//cell part;GO:0043227//membrane-bounded organelle	GO:0060089//molecular transducer activity;GO:0004629//phospholipase C activity;GO:0042578//phosphoric ester hydrolase activity;GO:0004620//phospholipase activity;GO:0016788//hydrolase activity, acting on ester bonds;GO:0005488//binding;GO:0016787//hydrolase activity;GO:0016298//lipase activity;GO:0003824//catalytic activity;GO:0008081//phosphoric diester hydrolase activity	GO:0050851//antigen receptor-mediated signaling pathway;GO:1901021//positive regulation of calcium ion transmembrane transporter activity;GO:0072503//cellular divalent inorganic cation homeostasis;GO:0051480//regulation of cytosolic calcium ion concentration;GO:0002237//response to molecule of bacterial origin;GO:0043207//response to external biotic stimulus;GO:0007166//cell surface receptor sign…
ENSRNOT00000067391	5388.96	86789.5	4.16464	2.64596e-09	Mt2A	metallothionein 2A [Source:RGD Symbol;Acc:1592345]	Organismal Systems	Digestive system	ko04978//Mineral absorption	K14739	GO:0043229//intracellular organelle;GO:0043226//organelle;GO:0043231//intracellular membrane-bounded organelle;GO:0005737//cytoplasm;GO:0044424//intracellular part;GO:0005575//cellular_component;GO:0043227//membrane-bounded organelle;GO:0005622//intracellular;GO:0005623//cell;GO:0005634//nucleus;GO:0044464//cell part	GO:0003674//molecular_function;GO:0005488//binding;GO:0043167//ion binding	GO:0023052//signaling;GO:0008150//biological_process;GO:0065007//biological regulation;GO:0007154//cell communication;GO:0051716//cellular response to stimulus;GO:0050896//response to stimulus;GO:0048856//anatomical structure development;GO:0050789//regulation of biological process;GO:0007165//signal transduction;GO:0032502//developmental process;GO:0050794//regulation of cellular process;GO:0065…
ENSRNOT00000010579	100	884.667	3.26026	2.69399e-09	Mgst1	microsomal glutathione S-transferase 1 [Source:RGD Symbol;Acc:70927]	Metabolism;Human Diseases	Xenobiotics biodegradation and metabolism;Metabolism of other amino acids;Cancers	ko05204//Chemical carcinogenesis;ko00982//Drug metabolism - cytochrome P450;ko00980//Metabolism of xenobiotics by cytochrome P450;ko00480//Glutathione metabolism	K00799	GO:0042579//microbody;GO:0043231//intracellular membrane-bounded organelle;GO:0044464//cell part;GO:0005575//cellular_component;GO:0005777//peroxisome;GO:0005739//mitochondrion;GO:0012505//endomembrane system;GO:0005737//cytoplasm;GO:0005623//cell;GO:0044444//cytoplasmic part;GO:0043226//organelle;GO:0043227//membrane-bounded organelle;GO:0044424//intracellular part;GO:0005634//nucleus;GO:0043229…	GO:0016765//transferase activity, transferring alkyl or aryl (other than methyl) groups;GO:0003824//catalytic activity;GO:0016491//oxidoreductase activity;GO:0043167//ion binding;GO:0003674//molecular_function;GO:0016740//transferase activity;GO:0005488//binding	GO:0006461//protein complex assembly;GO:0009987//cellular process;GO:0044699//single-organism process;GO:0016043//cellular component organization;GO:0071840//cellular component organization or biogenesis;GO:0032502//developmental process;GO:0008152//metabolic process;GO:0048856//anatomical structure development;GO:0044085//cellular component biogenesis;GO:0008150//biological_process;GO:0006790//s…
TCONS_00044761	10.21	365.513	5.26679	2.69399e-09	Slc16a9	EDL97274.1 rCG60528 [Rattus norvegicus]	-	-	-	-	GO:0016020//membrane	GO:0015291//secondary active transmembrane transporter activity;GO:0022857//transmembrane transporter activity;GO:0022804//active transmembrane transporter activity;GO:0005215//transporter activity	GO:0044710//single-organism metabolic process;GO:0044765//single-organism transport;GO:0044763//single-organism cellular process;GO:0071704//organic substance metabolic process;GO:0051234//establishment of localization;GO:0006810//transport;GO:0044237//cellular metabolic process;GO:0044281//small molecule metabolic process;GO:1902578//single-organism localization;GO:0009987//cellular process;GO:0…
ENSRNOT00000039308	2776.24	518.373	-2.28328	2.70919e-09	Pld1	phospholipase D1 [Source:RGD Symbol;Acc:3349]	Human Diseases;Organismal Systems;Metabolism;Cellular Processes;Environmental Information Processing	Signal transduction;Endocrine system;Immune system;Transport and catabolism;Nervous system;Cancers;Global and Overview;Lipid metabolism	ko01100//Metabolic pathways;ko01110//Biosynthesis of secondary metabolites;ko04144//Endocytosis;ko04014//Ras signaling pathway;ko04024//cAMP signaling pathway;ko04072//Phospholipase D signaling pathway;ko04071//Sphingolipid signaling pathway;ko04724//Glutamatergic synapse;ko04666//Fc gamma R-mediated phagocytosis;ko04912//GnRH signaling pathway;ko00564//Glycerophospholipid metabolism;ko05231//Cho…	K01115	GO:0005623//cell;GO:0005575//cellular_component;GO:0005622//intracellular;GO:0044464//cell part	GO:0043167//ion binding;GO:0003674//molecular_function;GO:0008289//lipid binding;GO:0005488//binding	GO:0007165//signal transduction;GO:0044710//single-organism metabolic process;GO:0050794//regulation of cellular process;GO:0050896//response to stimulus;GO:0044700//single organism signaling;GO:0050789//regulation of biological process;GO:0065007//biological regulation;GO:0007154//cell communication;GO:0044238//primary metabolic process;GO:0006629//lipid metabolic process;GO:0009056//catabolic p…
ENSRNOT00000004117	5596	1105.67	-2.2382	2.7476e-09	Olfml2b	olfactomedin-like 2B [Source:RGD Symbol;Acc:1309257]	-	-	-	-	GO:0005576//extracellular region;GO:0031012//extracellular matrix;GO:0005615//extracellular space;GO:0044421//extracellular region part;GO:0005578//proteinaceous extracellular matrix;GO:0005575//cellular_component	GO:0003674//molecular_function	GO:0009987//cellular process;GO:0044763//single-organism cellular process;GO:0043062//extracellular structure organization;GO:0044699//single-organism process;GO:0071840//cellular component organization or biogenesis;GO:0030198//extracellular matrix organization;GO:0016043//cellular component organization;GO:0008150//biological_process
ENSRNOT00000025693	15692.3	2557.67	-2.51833	2.77742e-09	Adamts12	ADAM metallopeptidase with thrombospondin type 1 motif, 12 [Source:RGD Symbol;Acc:1307323]	-	-	-	-	GO:0005575//cellular_component;GO:0005576//extracellular region	GO:0016787//hydrolase activity;GO:0005488//binding;GO:0003824//catalytic activity;GO:0003674//molecular_function;GO:0008233//peptidase activity;GO:0043167//ion binding	GO:0006928//movement of cell or subcellular component;GO:0007154//cell communication;GO:0009056//catabolic process;GO:0050789//regulation of biological process;GO:0044767//single-organism developmental process;GO:0048869//cellular developmental process;GO:0023052//signaling;GO:0007155//cell adhesion;GO:0050794//regulation of cellular process;GO:0065007//biological regulation;GO:0008150//biologica…
ENSRNOT00000015935	786.817	68.1067	-3.42332	2.97007e-09	Klc1	kinesin light chain 1 [Source:RGD Symbol;Acc:621411]	Human Diseases	Infectious diseases	ko05132//Salmonella infection	K10407	GO:0043226//organelle;GO:0005575//cellular_component;GO:0043228//non-membrane-bounded organelle;GO:0043229//intracellular organelle;GO:0043234//protein complex;GO:0005622//intracellular;GO:0044424//intracellular part;GO:0032991//macromolecular complex;GO:0005623//cell;GO:0044464//cell part;GO:0005856//cytoskeleton;GO:0043232//intracellular non-membrane-bounded organelle	GO:0003674//molecular_function	-
ENSRNOT00000023678	2833.33	591.333	-2.15244	3.11399e-09	Nbeal1	-	-	-	-	-	-	-	-
ENSRNOT00000000253	2483.7	514.92	-2.13865	3.25553e-09	Zfp207	zinc finger protein 207 [Source:RGD Symbol;Acc:1308121]	-	-	-	-	GO:0032991//macromolecular complex;GO:0043228//non-membrane-bounded organelle;GO:0031974//membrane-enclosed lumen;GO:0005694//chromosome;GO:0044428//nuclear part;GO:0005654//nucleoplasm;GO:0043234//protein complex;GO:0044464//cell part;GO:0043229//intracellular organelle;GO:0031981//nuclear lumen;GO:0044446//intracellular organelle part;GO:0043226//organelle;GO:0005730//nucleolus;GO:0043227//memb…	GO:0003674//molecular_function;GO:0043167//ion binding;GO:0003723//RNA binding;GO:1901363//heterocyclic compound binding;GO:0097159//organic cyclic compound binding;GO:0005488//binding;GO:0005515//protein binding;GO:0003676//nucleic acid binding;GO:0008092//cytoskeletal protein binding	GO:0006996//organelle organization;GO:0009987//cellular process;GO:0044699//single-organism process;GO:0007010//cytoskeleton organization;GO:0007049//cell cycle;GO:0007059//chromosome segregation;GO:0044763//single-organism cellular process;GO:0008150//biological_process;GO:0022607//cellular component assembly;GO:0071840//cellular component organization or biogenesis;GO:0051276//chromosome organi…
ENSRNOT00000025988	3193.33	13709.3	2.24503	3.26566e-09	Nupr1	-	-	-	-	-	-	-	-
ENSRNOT00000075241	656	2439.67	2.01514	3.32921e-09	Tcta	T-cell leukemia translocation altered [Source:RGD Symbol;Acc:1359333]	-	-	-	-	GO:0005623//cell;GO:0005575//cellular_component;GO:0005622//intracellular;GO:0044464//cell part	-	GO:0009987//cellular process;GO:0044763//single-organism cellular process;GO:0009653//anatomical structure morphogenesis;GO:0008150//biological_process;GO:0044767//single-organism developmental process;GO:0002376//immune system process;GO:0048646//anatomical structure formation involved in morphogenesis;GO:0048869//cellular developmental process;GO:0032502//developmental process;GO:0044699//singl…
TCONS_00008073	67.2633	1022.61	4.04736	3.53767e-09	Tnfrsf22	XP_003753451.1 PREDICTED: tumor necrosis factor receptor superfamily member 23-like isoform X3 [Rattus norvegicus]	-	-	-	-	-	-	-
TCONS_00036513	219.433	1351.66	2.76693	3.61186e-09	Zfhx3	XP_008770789.1 PREDICTED: zinc finger homeobox protein 3 isoform X1 [Rattus norvegicus]	Cellular Processes	Cellular commiunity	ko04550//Signaling pathways regulating pluripotency of stem cells	K09378	GO:0044424//intracellular part;GO:0043227//membrane-bounded organelle;GO:0031981//nuclear lumen;GO:0044464//cell part;GO:0005634//nucleus;GO:0070013//intracellular organelle lumen;GO:0043234//protein complex;GO:0005622//intracellular;GO:0043232//intracellular non-membrane-bounded organelle;GO:0043233//organelle lumen;GO:0043226//organelle;GO:0044428//nuclear part;GO:0031974//membrane-enclosed lum…	GO:0046872//metal ion binding;GO:1901363//heterocyclic compound binding;GO:0000981//RNA polymerase II transcription factor activity, sequence-specific DNA binding;GO:0005515//protein binding;GO:0001071//nucleic acid binding transcription factor activity;GO:0043167//ion binding;GO:0043169//cation binding;GO:0003700//transcription factor activity, sequence-specific DNA binding;GO:0046914//transitio…	GO:0045595//regulation of cell differentiation;GO:0051171//regulation of nitrogen compound metabolic process;GO:0044763//single-organism cellular process;GO:0010556//regulation of macromolecule biosynthetic process;GO:0045661//regulation of myoblast differentiation;GO:0051960//regulation of nervous system development;GO:0048731//system development;GO:0032501//multicellular organismal process;GO:0…
TCONS_00002781	2961.16	458.1	-2.59682	3.64721e-09	Plekha7	NP_001292115.1 pleckstrin homology domain-containing family A member 7 isoform 2 [Mus musculus]	-	-	-	-	GO:0005911//cell-cell junction;GO:0005913//cell-cell adherens junction;GO:0043226//organelle;GO:0015630//microtubule cytoskeleton;GO:0044446//intracellular organelle part;GO:0043229//intracellular organelle;GO:0044430//cytoskeletal part;GO:0044464//cell part;GO:0030054//cell junction;GO:0005622//intracellular;GO:0043227//membrane-bounded organelle;GO:0070161//anchoring junction;GO:0005912//adhere…	GO:0005515//protein binding;GO:0005488//binding	GO:0044763//single-organism cellular process;GO:0007155//cell adhesion;GO:0016043//cellular component organization;GO:0009987//cellular process;GO:0044699//single-organism process;GO:0022610//biological adhesion;GO:0016337//single organismal cell-cell adhesion;GO:0034331//cell junction maintenance;GO:0071840//cellular component organization or biogenesis;GO:0045217//cell-cell junction maintenance…
ENSRNOT00000074209	0	157.97	10.2046	5.19545e-09	Etnppl	ethanolamine-phosphate phospho-lyase [Source:RGD Symbol;Acc:1590098]	Metabolism	Lipid metabolism;Global and Overview	ko01100//Metabolic pathways;ko00564//Glycerophospholipid metabolism	K14286	GO:0005575//cellular_component;GO:0005737//cytoplasm;GO:0044464//cell part;GO:0044424//intracellular part;GO:0005739//mitochondrion;GO:0005622//intracellular;GO:0043227//membrane-bounded organelle;GO:0044444//cytoplasmic part;GO:0043231//intracellular membrane-bounded organelle;GO:0043229//intracellular organelle;GO:0005623//cell;GO:0043226//organelle	GO:0043167//ion binding;GO:0005488//binding;GO:0003674//molecular_function	-
ENSRNOT00000057738	191.947	972.843	2.47186	5.41168e-09	Pik3ip1	phosphoinositide-3-kinase interacting protein 1 [Source:RGD Symbol;Acc:1311203]	-	-	-	-	GO:0005575//cellular_component	-	-
ENSRNOT00000068484	1210.58	4444.48	2.00561	5.7187e-09	Ankh	ANKH inorganic pyrophosphate transport regulator [Source:RGD Symbol;Acc:619925]	-	-	-	-	GO:0005886//plasma membrane;GO:0044464//cell part;GO:0071944//cell periphery;GO:0005623//cell;GO:0005575//cellular_component;GO:0016020//membrane	GO:0022857//transmembrane transporter activity;GO:0003674//molecular_function;GO:0005215//transporter activity	GO:0044699//single-organism process;GO:0048856//anatomical structure development;GO:0051179//localization;GO:0032502//developmental process;GO:0051234//establishment of localization;GO:0044765//single-organism transport;GO:0006810//transport;GO:1902578//single-organism localization;GO:0055085//transmembrane transport;GO:0044763//single-organism cellular process;GO:0008150//biological_process;GO:0…
ENSRNOT00000019511	97.4267	774.537	3.11213	6.31036e-09	Arhgef3	Rho guanine nucleotide exchange factor 3 [Source:RGD Symbol;Acc:1310672]	-	-	-	-	GO:0005623//cell;GO:0005575//cellular_component;GO:0044464//cell part;GO:0005622//intracellular	GO:0003674//molecular_function;GO:0005488//binding;GO:0005515//protein binding;GO:0019899//enzyme binding	GO:0007154//cell communication;GO:0044699//single-organism process;GO:0050789//regulation of biological process;GO:0050896//response to stimulus;GO:0008150//biological_process;GO:0051716//cellular response to stimulus;GO:0023052//signaling;GO:0050794//regulation of cellular process;GO:0044763//single-organism cellular process;GO:0065007//biological regulation;GO:0044700//single organism signaling…
ENSRNOT00000014216	685.333	3864.97	2.63312	6.31288e-09	Lgals3	galectin 3 [Source:RGD Symbol;Acc:69356]	-	-	-	-	GO:0005622//intracellular;GO:0043229//intracellular organelle;GO:0044444//cytoplasmic part;GO:0044424//intracellular part;GO:0005576//extracellular region;GO:0031012//extracellular matrix;GO:0005739//mitochondrion;GO:0005886//plasma membrane;GO:0044464//cell part;GO:0005615//extracellular space;GO:0044421//extracellular region part;GO:0005737//cytoplasm;GO:0071944//cell periphery;GO:0005578//prot…	GO:0004871//signal transducer activity;GO:0097159//organic cyclic compound binding;GO:0003676//nucleic acid binding;GO:0003674//molecular_function;GO:0005488//binding;GO:1901363//heterocyclic compound binding;GO:0003723//RNA binding	GO:0016043//cellular component organization;GO:0008152//metabolic process;GO:0048870//cell motility;GO:0065007//biological regulation;GO:0006139//nucleobase-containing compound metabolic process;GO:0002376//immune system process;GO:0043170//macromolecule metabolic process;GO:0023052//signaling;GO:0006810//transport;GO:0006396//RNA processing;GO:0009987//cellular process;GO:0016265//death;GO:00430…
ENSRNOT00000016841	15	370	4.77083	6.42627e-09	Scn4a	sodium voltage-gated channel alpha subunit 4 [Source:RGD Symbol;Acc:3636]	-	-	-	-	GO:0005575//cellular_component;GO:0005623//cell;GO:0016020//membrane;GO:0044464//cell part;GO:0071944//cell periphery;GO:0005886//plasma membrane	GO:0022857//transmembrane transporter activity;GO:0003674//molecular_function;GO:0005215//transporter activity	GO:0044699//single-organism process;GO:0044763//single-organism cellular process;GO:0006810//transport;GO:0008150//biological_process;GO:0044765//single-organism transport;GO:1902578//single-organism localization;GO:0009987//cellular process;GO:0051179//localization;GO:0051234//establishment of localization;GO:0055085//transmembrane transport
ENSRNOT00000017253	0	152.987	12.0634	6.84253e-09	LOC100910483	-	-	-	-	-	-	-	-
ENSRNOT00000084707	170.583	0	-10.1964	7.12094e-09	Galnt7	polypeptide N-acetylgalactosaminyltransferase 7 [Source:RGD Symbol;Acc:620362]	Metabolism	Global and Overview;Glycan biosynthesis and metabolism	ko01100//Metabolic pathways;ko00512//Mucin type O-glycan biosynthesis	K00710	GO:0005576//extracellular region;GO:0044421//extracellular region part;GO:0043227//membrane-bounded organelle;GO:0044464//cell part;GO:0005737//cytoplasm;GO:0005575//cellular_component;GO:0005623//cell;GO:0012505//endomembrane system;GO:0005622//intracellular;GO:0005794//Golgi apparatus;GO:0043231//intracellular membrane-bounded organelle;GO:0005615//extracellular space;GO:0043226//organelle;GO:0…	GO:0016740//transferase activity;GO:0016757//transferase activity, transferring glycosyl groups;GO:0005488//binding;GO:0003674//molecular_function;GO:0043167//ion binding;GO:0003824//catalytic activity	GO:0008150//biological_process;GO:0019538//protein metabolic process;GO:0036211//protein modification process;GO:0071704//organic substance metabolic process;GO:0044238//primary metabolic process;GO:0043170//macromolecule metabolic process;GO:0043412//macromolecule modification;GO:0008152//metabolic process;GO:0009058//biosynthetic process;GO:0044237//cellular metabolic process;GO:0044260//cellul…
ENSRNOT00000070930	1156.42	89.5433	-3.56522	7.42068e-09	Kdm3b	lysine demethylase 3B [Source:RGD Symbol;Acc:1583423]	-	-	-	-	GO:0043231//intracellular membrane-bounded organelle;GO:0043229//intracellular organelle;GO:0005623//cell;GO:0044424//intracellular part;GO:0043232//intracellular non-membrane-bounded organelle;GO:0005575//cellular_component;GO:0005634//nucleus;GO:0043228//non-membrane-bounded organelle;GO:0044464//cell part;GO:0043226//organelle;GO:0005694//chromosome;GO:0043227//membrane-bounded organelle;GO:00…	GO:0003676//nucleic acid binding;GO:0003677//DNA binding;GO:0097159//organic cyclic compound binding;GO:1901363//heterocyclic compound binding;GO:0005488//binding;GO:0003674//molecular_function	GO:0008150//biological_process;GO:0009058//biosynthetic process;GO:0008152//metabolic process;GO:0043412//macromolecule modification;GO:0036211//protein modification process;GO:0006807//nitrogen compound metabolic process;GO:0006464//cellular protein modification process;GO:0019538//protein metabolic process;GO:0044238//primary metabolic process;GO:0071704//organic substance metabolic process;GO:…
TCONS_00057579	618.91	45.1133	-3.65617	7.47931e-09	Zcchc11	XP_006503041.1 PREDICTED: terminal uridylyltransferase 4 isoform X1 [Mus musculus]	-	-	-	-	-	-	-
ENSRNOT00000005156	85.3333	765.333	3.31654	8.49374e-09	Rgs2	regulator of G-protein signaling 2 [Source:RGD Symbol;Acc:621665]	Environmental Information Processing;Organismal Systems	Signal transduction;Sensory system;Endocrine system	ko04740//Olfactory transduction;ko04022//cGMP - PKG signaling pathway;ko04921//Oxytocin signaling pathway	K18154	GO:0016020//membrane;GO:0043233//organelle lumen;GO:0031981//nuclear lumen;GO:0031974//membrane-enclosed lumen;GO:0044444//cytoplasmic part;GO:0005623//cell;GO:0005575//cellular_component;GO:0044422//organelle part;GO:0005886//plasma membrane;GO:0043232//intracellular non-membrane-bounded organelle;GO:0005634//nucleus;GO:0005737//cytoplasm;GO:0005622//intracellular;GO:0043226//organelle;GO:000573…	GO:0005488//binding;GO:0030234//enzyme regulator activity;GO:0008092//cytoskeletal protein binding;GO:0003674//molecular_function;GO:0005515//protein binding;GO:0098772//molecular function regulator	GO:0048869//cellular developmental process;GO:0022607//cellular component assembly;GO:1901566//organonitrogen compound biosynthetic process;GO:0071840//cellular component organization or biogenesis;GO:0044767//single-organism developmental process;GO:0043043//peptide biosynthetic process;GO:1901576//organic substance biosynthetic process;GO:0008152//metabolic process;GO:0019538//protein metabolic…
TCONS_00033259	1375.74	239.823	-2.41069	8.61383e-09	Chsy3	XP_225912.2 PREDICTED: chondroitin sulfate synthase 3 [Rattus norvegicus]	Metabolism	Glycan biosynthesis and metabolism;Global and Overview	ko01100//Metabolic pathways;ko00532//Glycosaminoglycan biosynthesis - chondroitin sulfate / dermatan sulfate	K13499	GO:0031224//intrinsic component of membrane;GO:0044425//membrane part;GO:0044464//cell part;GO:0044444//cytoplasmic part;GO:0000139//Golgi membrane;GO:0005623//cell;GO:0016020//membrane;GO:0043231//intracellular membrane-bounded organelle;GO:0012505//endomembrane system;GO:0098588//bounding membrane of organelle;GO:0005622//intracellular;GO:0043227//membrane-bounded organelle;GO:0044422//organell…	GO:0008376//acetylgalactosaminyltransferase activity;GO:0016740//transferase activity;GO:0003824//catalytic activity;GO:0043169//cation binding;GO:0016757//transferase activity, transferring glycosyl groups;GO:0043167//ion binding;GO:0016758//transferase activity, transferring hexosyl groups;GO:0015020//glucuronosyltransferase activity;GO:0008194//UDP-glycosyltransferase activity;GO:0005488//bind…	GO:0006807//nitrogen compound metabolic process;GO:0051704//multi-organism process;GO:0006022//aminoglycan metabolic process;GO:0044238//primary metabolic process;GO:0008152//metabolic process;GO:1901566//organonitrogen compound biosynthetic process;GO:1901564//organonitrogen compound metabolic process;GO:1901576//organic substance biosynthetic process;GO:0006023//aminoglycan biosynthetic process…
ENSRNOT00000083383	1058.53	170.553	-2.53095	8.68422e-09	Smc6	structural maintenance of chromosomes 6 [Source:RGD Symbol;Acc:1311214]	-	-	-	-	GO:0043227//membrane-bounded organelle;GO:0043228//non-membrane-bounded organelle;GO:0044424//intracellular part;GO:0043229//intracellular organelle;GO:0043232//intracellular non-membrane-bounded organelle;GO:0005654//nucleoplasm;GO:0070013//intracellular organelle lumen;GO:0031974//membrane-enclosed lumen;GO:0044446//intracellular organelle part;GO:0043233//organelle lumen;GO:0044422//organelle …	GO:0005488//binding;GO:0019899//enzyme binding;GO:0003674//molecular_function;GO:0005515//protein binding	GO:0044238//primary metabolic process;GO:0006807//nitrogen compound metabolic process;GO:0046483//heterocycle metabolic process;GO:0016043//cellular component organization;GO:0032502//developmental process;GO:0034641//cellular nitrogen compound metabolic process;GO:0009987//cellular process;GO:0044260//cellular macromolecule metabolic process;GO:0044699//single-organism process;GO:0065007//biolog…
TCONS_00060934	3300.35	704.273	-2.11954	9.18999e-09	Tardbp	ELW68649.1 TAR DNA-binding protein 43 [Tupaia chinensis]	-	-	-	-	GO:0044428//nuclear part;GO:0070013//intracellular organelle lumen;GO:0031974//membrane-enclosed lumen;GO:0043233//organelle lumen;GO:0044451//nucleoplasm part;GO:0005694//chromosome;GO:0043232//intracellular non-membrane-bounded organelle;GO:0044427//chromosomal part;GO:0005634//nucleus;GO:0031981//nuclear lumen;GO:0043226//organelle;GO:0005654//nucleoplasm;GO:0044422//organelle part;GO:0043228/…	GO:0005515//protein binding;GO:0097159//organic cyclic compound binding;GO:0001228//transcriptional activator activity, RNA polymerase II transcription regulatory region sequence-specific binding;GO:0043566//structure-specific DNA binding;GO:1901363//heterocyclic compound binding;GO:0044822//poly(A) RNA binding;GO:0003729//mRNA binding;GO:0001071//nucleic acid binding transcription factor activit…	GO:0044763//single-organism cellular process;GO:0071840//cellular component organization or biogenesis;GO:0070201//regulation of establishment of protein localization;GO:0065008//regulation of biological quality;GO:0010605//negative regulation of macromolecule metabolic process;GO:0043487//regulation of RNA stability;GO:0050789//regulation of biological process;GO:0006396//RNA processing;GO:00485…
TCONS_00068014	95.8267	709.683	3.03213	9.75522e-09	Tcp11l2	NP_001017458.1 T-complex protein 11-like protein 2 [Rattus norvegicus]	-	-	-	-	-	-	-
ENSRNOT00000001602	214.14	1476.96	2.86474	1.03616e-08	Agpat3	1-acylglycerol-3-phosphate O-acyltransferase 3 [Source:RGD Symbol;Acc:1305787]	Metabolism;Environmental Information Processing	Signal transduction;Lipid metabolism;Global and Overview	ko01100//Metabolic pathways;ko01110//Biosynthesis of secondary metabolites;ko04072//Phospholipase D signaling pathway;ko00564//Glycerophospholipid metabolism;ko00561//Glycerolipid metabolism	K13523	GO:0005737//cytoplasm;GO:0043226//organelle;GO:0005623//cell;GO:0044444//cytoplasmic part;GO:0012505//endomembrane system;GO:0005886//plasma membrane;GO:0043229//intracellular organelle;GO:0043231//intracellular membrane-bounded organelle;GO:0043227//membrane-bounded organelle;GO:0005575//cellular_component;GO:0071944//cell periphery;GO:0044424//intracellular part;GO:0005622//intracellular;GO:004…	GO:0016740//transferase activity;GO:0016746//transferase activity, transferring acyl groups;GO:0003674//molecular_function;GO:0003824//catalytic activity	GO:0008150//biological_process
ENSRNOT00000019644	253.433	1192.78	2.33314	1.0575e-08	Zfp503	zinc finger protein 503 [Source:RGD Symbol;Acc:1312018]	-	-	-	-	-	GO:0003674//molecular_function	GO:0044699//single-organism process;GO:0048869//cellular developmental process;GO:0007049//cell cycle;GO:0008150//biological_process;GO:0032502//developmental process;GO:0030154//cell differentiation;GO:0044763//single-organism cellular process;GO:0008283//cell proliferation;GO:0044767//single-organism developmental process;GO:0009987//cellular process
ENSRNOT00000091472	171.07	921.633	2.52896	1.05941e-08	Ifnar1	interferon alpha and beta receptor subunit 1 [Source:RGD Symbol;Acc:1305399]	Human Diseases;Environmental Information Processing;Organismal Systems	Immune system;Infectious diseases;Signal transduction;Signaling molecules and interaction;Development	ko04151//PI3K-Akt signaling pathway;ko04060//Cytokine-cytokine receptor interaction;ko04630//Jak-STAT signaling pathway;ko05168//Herpes simplex infection;ko04380//Osteoclast differentiation;ko04650//Natural killer cell mediated cytotoxicity;ko05164//Influenza A;ko05161//Hepatitis B;ko04620//Toll-like receptor signaling pathway;ko05160//Hepatitis C;ko05162//Measles	K05130	GO:0005575//cellular_component;GO:0044464//cell part;GO:0005623//cell;GO:0016020//membrane;GO:0005886//plasma membrane;GO:0071944//cell periphery	GO:0003674//molecular_function;GO:0004871//signal transducer activity	GO:0008152//metabolic process;GO:0006950//response to stress;GO:0050794//regulation of cellular process;GO:0006464//cellular protein modification process;GO:0006810//transport;GO:0051716//cellular response to stimulus;GO:0044763//single-organism cellular process;GO:0044267//cellular protein metabolic process;GO:0044237//cellular metabolic process;GO:0071704//organic substance metabolic process;GO…
ENSRNOT00000083128	0.13	386.66	10.112	1.07784e-08	Birc6	baculoviral IAP repeat-containing 6 [Source:RGD Symbol;Acc:1307247]	-	-	-	-	GO:0043229//intracellular organelle;GO:0043227//membrane-bounded organelle;GO:0012505//endomembrane system;GO:0043228//non-membrane-bounded organelle;GO:0005768//endosome;GO:0015630//microtubule cytoskeleton;GO:0005815//microtubule organizing center;GO:0031982//vesicle;GO:0005622//intracellular;GO:0044430//cytoskeletal part;GO:0044444//cytoplasmic part;GO:0005737//cytoplasm;GO:0005794//Golgi appa…	GO:0003674//molecular_function;GO:0030234//enzyme regulator activity;GO:0098772//molecular function regulator	GO:0044707//single-multicellular organism process;GO:0044267//cellular protein metabolic process;GO:0044237//cellular metabolic process;GO:0007275//multicellular organism development;GO:0019538//protein metabolic process;GO:0008152//metabolic process;GO:0016265//death;GO:0048856//anatomical structure development;GO:0050789//regulation of biological process;GO:0007165//signal transduction;GO:00717…
ENSRNOT00000020335	468.333	3711	3.07125	1.10671e-08	Ptgr1	prostaglandin reductase 1 [Source:RGD Symbol;Acc:621195]	-	-	-	-	GO:0044424//intracellular part;GO:0005575//cellular_component;GO:0005622//intracellular;GO:0044464//cell part;GO:0044421//extracellular region part;GO:0005623//cell;GO:0005737//cytoplasm;GO:0005576//extracellular region;GO:0005615//extracellular space;GO:0043226//organelle	GO:0016491//oxidoreductase activity;GO:0003674//molecular_function;GO:0003824//catalytic activity	GO:0008152//metabolic process;GO:0071704//organic substance metabolic process;GO:0044710//single-organism metabolic process;GO:0044699//single-organism process;GO:0006629//lipid metabolic process;GO:0008150//biological_process;GO:0044281//small molecule metabolic process;GO:0044238//primary metabolic process
TCONS_00069483	13.6067	368.53	4.90689	1.1082e-08	Chadl	XP_008774745.1 PREDICTED: chondroadherin-like protein isoform X1 [Rattus norvegicus]	-	-	-	-	-	-	-
ENSRNOT00000016449	4053.67	814.333	-2.20994	1.13489e-08	Ktn1	kinectin 1 [Source:RGD Symbol;Acc:1308719]	-	-	-	-	GO:0005737//cytoplasm;GO:0044464//cell part;GO:0005575//cellular_component;GO:0043226//organelle;GO:0043229//intracellular organelle;GO:0043231//intracellular membrane-bounded organelle;GO:0005622//intracellular;GO:0044444//cytoplasmic part;GO:0012505//endomembrane system;GO:0044424//intracellular part;GO:0005783//endoplasmic reticulum;GO:0043227//membrane-bounded organelle;GO:0005623//cell	GO:0003676//nucleic acid binding;GO:0005488//binding;GO:0097159//organic cyclic compound binding;GO:0003723//RNA binding;GO:1901363//heterocyclic compound binding;GO:0008092//cytoskeletal protein binding;GO:0003674//molecular_function;GO:0005515//protein binding	GO:0008150//biological_process
ENSRNOT00000054963	335.77	1351.19	2.13894	1.13489e-08	Slc25a10	solute carrier family 25 member 10 [Source:RGD Symbol;Acc:621430]	Organismal Systems	Excretory system	ko04964//Proximal tubule bicarbonate reclamation	K13577	GO:0005622//intracellular;GO:0043226//organelle;GO:0005623//cell;GO:0043229//intracellular organelle;GO:0005634//nucleus;GO:0044444//cytoplasmic part;GO:0043231//intracellular membrane-bounded organelle;GO:0005575//cellular_component;GO:0005739//mitochondrion;GO:0043227//membrane-bounded organelle;GO:0005737//cytoplasm;GO:0044424//intracellular part;GO:0044464//cell part	GO:0005215//transporter activity;GO:0022857//transmembrane transporter activity;GO:0003674//molecular_function	GO:0044699//single-organism process;GO:0044763//single-organism cellular process;GO:1902578//single-organism localization;GO:0051234//establishment of localization;GO:0044765//single-organism transport;GO:0009987//cellular process;GO:0055085//transmembrane transport;GO:0008150//biological_process;GO:0006810//transport;GO:0051179//localization
ENSRNOT00000025731	179.047	0	-11.4217	1.13696e-08	Pfkfb3	6-phosphofructo-2-kinase/fructose-2,6-biphosphatase 3 [Source:RGD Symbol;Acc:619776]	Metabolism;Environmental Information Processing	Signal transduction;Carbohydrate metabolism	ko04152//AMPK signaling pathway;ko04066//HIF-1 signaling pathway;ko00051//Fructose and mannose metabolism	K01103	-	GO:0043167//ion binding;GO:0016301//kinase activity;GO:0042578//phosphoric ester hydrolase activity;GO:0016788//hydrolase activity, acting on ester bonds;GO:0005488//binding;GO:0016772//transferase activity, transferring phosphorus-containing groups;GO:0016791//phosphatase activity;GO:0016787//hydrolase activity;GO:0003674//molecular_function;GO:0016740//transferase activity;GO:0003824//catalytic…	GO:0005975//carbohydrate metabolic process;GO:0044238//primary metabolic process;GO:0008152//metabolic process;GO:0044237//cellular metabolic process;GO:0048856//anatomical structure development;GO:0071704//organic substance metabolic process;GO:0044699//single-organism process;GO:0006807//nitrogen compound metabolic process;GO:0009987//cellular process;GO:0034641//cellular nitrogen compound meta…
ENSRNOT00000024054	0.666667	189.897	8.18322	1.13989e-08	Slc2a5	solute carrier family 2 member 5 [Source:RGD Symbol;Acc:68328]	Organismal Systems	Digestive system	ko04973//Carbohydrate digestion and absorption	K08143	GO:0005615//extracellular space;GO:0071944//cell periphery;GO:0016020//membrane;GO:0005623//cell;GO:0005576//extracellular region;GO:0005886//plasma membrane;GO:0044464//cell part;GO:0043226//organelle;GO:0005575//cellular_component;GO:0044421//extracellular region part	GO:0003674//molecular_function;GO:0022857//transmembrane transporter activity;GO:0005215//transporter activity	GO:0051179//localization;GO:0044763//single-organism cellular process;GO:0051234//establishment of localization;GO:0008150//biological_process;GO:0044699//single-organism process;GO:0032501//multicellular organismal process;GO:1902578//single-organism localization;GO:0003013//circulatory system process;GO:0006810//transport;GO:0009987//cellular process;GO:0044765//single-organism transport;GO:005…
TCONS_00059584	4691.61	749.317	-2.54778	1.33939e-08	Ptprd	EDM10485.1 rCG55177, isoform CRA_a [Rattus norvegicus]	-	-	-	-	-	-	-
TCONS_00039320	0	181.547	11.0407	1.3574e-08	Ints12	XP_006233382.1 PREDICTED: integrator complex subunit 12 isoform X1 [Rattus norvegicus]	-	-	-	-	GO:0044464//cell part;GO:0005623//cell;GO:0043226//organelle;GO:0043231//intracellular membrane-bounded organelle;GO:0043234//protein complex;GO:0005622//intracellular;GO:0032991//macromolecular complex;GO:0044424//intracellular part;GO:0043227//membrane-bounded organelle;GO:0043229//intracellular organelle	GO:0043169//cation binding;GO:0043167//ion binding;GO:0005488//binding;GO:0046872//metal ion binding;GO:0046914//transition metal ion binding	GO:0090304//nucleic acid metabolic process;GO:0008152//metabolic process;GO:0009987//cellular process;GO:0071704//organic substance metabolic process;GO:0016073//snRNA metabolic process;GO:1901360//organic cyclic compound metabolic process;GO:0034641//cellular nitrogen compound metabolic process;GO:0016070//RNA metabolic process;GO:0006807//nitrogen compound metabolic process;GO:0044260//cellular…
ENSRNOT00000010852	504.333	1971	2.08206	1.37429e-08	Htra3	HtrA serine peptidase 3 [Source:RGD Symbol;Acc:1308120]	-	-	-	-	GO:0005576//extracellular region;GO:0005575//cellular_component	GO:0008233//peptidase activity;GO:0003674//molecular_function;GO:0003824//catalytic activity;GO:0016787//hydrolase activity	GO:0050794//regulation of cellular process;GO:0044237//cellular metabolic process;GO:0051716//cellular response to stimulus;GO:0040007//growth;GO:0065007//biological regulation;GO:0050896//response to stimulus;GO:0008152//metabolic process;GO:0044763//single-organism cellular process;GO:0006807//nitrogen compound metabolic process;GO:0044699//single-organism process;GO:0007154//cell communication…
ENSRNOT00000012875	4261.19	590.3	-2.73331	1.39107e-08	Slc6a6	solute carrier family 6 member 6 [Source:RGD Symbol;Acc:61912]	-	-	-	-	GO:0016020//membrane;GO:0005886//plasma membrane;GO:0071944//cell periphery;GO:0005575//cellular_component;GO:0044464//cell part;GO:0005623//cell	GO:0005488//binding;GO:0043167//ion binding;GO:0022857//transmembrane transporter activity;GO:0003674//molecular_function;GO:0005215//transporter activity	GO:0008150//biological_process;GO:0044765//single-organism transport;GO:1902578//single-organism localization;GO:0009987//cellular process;GO:0006810//transport;GO:0055085//transmembrane transport;GO:0051234//establishment of localization;GO:0044699//single-organism process;GO:0051179//localization;GO:0044763//single-organism cellular process
TCONS_00046594	2788.95	556.923	-2.229	1.39419e-08	Ckap5	XP_006224584.1 PREDICTED: cytoskeleton-associated protein 5 isoform X2 [Rattus norvegicus]	-	-	-	-	-	-	-
TCONS_00046595	2788.95	556.923	-2.229	1.39419e-08	Ckap5	XP_006224584.1 PREDICTED: cytoskeleton-associated protein 5 isoform X2 [Rattus norvegicus]	-	-	-	-	-	-	-
TCONS_00026127	1676.48	314.613	-2.30592	1.50786e-08	Top2b	NP_001094328.1 DNA topoisomerase 2-beta [Rattus norvegicus]	-	-	-	-	-	-	-
ENSRNOT00000087834	141.443	853.243	2.7042	1.53327e-08	Tspan11	tetraspanin 11 [Source:RGD Symbol;Acc:1305424]	-	-	-	-	GO:0005575//cellular_component;GO:0005623//cell;GO:0071944//cell periphery;GO:0016020//membrane;GO:0044464//cell part;GO:0005886//plasma membrane	-	GO:0050794//regulation of cellular process;GO:0009987//cellular process;GO:0044763//single-organism cellular process;GO:0050896//response to stimulus;GO:0023052//signaling;GO:0007154//cell communication;GO:0008150//biological_process;GO:0044700//single organism signaling;GO:0044699//single-organism process;GO:0050789//regulation of biological process;GO:0051716//cellular response to stimulus;GO:0…
ENSRNOT00000001331	4.66667	259	5.88264	1.72005e-08	Nptx2	neuronal pentraxin 2 [Source:RGD Symbol;Acc:1309447]	-	-	-	-	-	-	GO:0008150//biological_process;GO:0032501//multicellular organismal process;GO:0003008//system process;GO:0050877//neurological system process
ENSRNOT00000008754	4	235.333	6.0199	1.81776e-08	Elf3	E74-like factor 3 [Source:RGD Symbol;Acc:1310687]	-	-	-	-	GO:0044444//cytoplasmic part;GO:0044428//nuclear part;GO:0044422//organelle part;GO:0031974//membrane-enclosed lumen;GO:0012505//endomembrane system;GO:0005794//Golgi apparatus;GO:0005829//cytosol;GO:0005622//intracellular;GO:0043226//organelle;GO:0043233//organelle lumen;GO:0044464//cell part;GO:0043231//intracellular membrane-bounded organelle;GO:0044424//intracellular part;GO:0005634//nucleus;…	GO:0003674//molecular_function;GO:0001071//nucleic acid binding transcription factor activity;GO:0003676//nucleic acid binding;GO:0097159//organic cyclic compound binding;GO:0005488//binding;GO:0003677//DNA binding;GO:1901363//heterocyclic compound binding;GO:0000988//transcription factor activity, protein binding	GO:0007275//multicellular organism development;GO:0048869//cellular developmental process;GO:0050896//response to stimulus;GO:0008152//metabolic process;GO:0071840//cellular component organization or biogenesis;GO:0032501//multicellular organismal process;GO:0044763//single-organism cellular process;GO:0044237//cellular metabolic process;GO:0034641//cellular nitrogen compound metabolic process;GO…
ENSRNOT00000020671	780.733	86.2533	-3.0797	1.82683e-08	Kcmf1	potassium channel modulatory factor 1 [Source:RGD Symbol;Acc:1591490]	-	-	-	-	-	GO:0005488//binding;GO:0043167//ion binding;GO:0003674//molecular_function	-
ENSRNOT00000019806	188.333	1457	3.02313	1.95285e-08	Ahrr	aryl-hydrocarbon receptor repressor [Source:RGD Symbol;Acc:1559857]	-	-	-	-	GO:0005623//cell;GO:0044446//intracellular organelle part;GO:0044464//cell part;GO:0043229//intracellular organelle;GO:0005622//intracellular;GO:0005634//nucleus;GO:0044444//cytoplasmic part;GO:0044428//nuclear part;GO:0005575//cellular_component;GO:0043233//organelle lumen;GO:0044422//organelle part;GO:0043226//organelle;GO:0005737//cytoplasm;GO:0005829//cytosol;GO:0043231//intracellular membran…	GO:0003676//nucleic acid binding;GO:0097159//organic cyclic compound binding;GO:0003674//molecular_function;GO:0000988//transcription factor activity, protein binding;GO:0003677//DNA binding;GO:1901363//heterocyclic compound binding;GO:0005488//binding	GO:0034641//cellular nitrogen compound metabolic process;GO:0009058//biosynthetic process;GO:0044267//cellular protein metabolic process;GO:0043412//macromolecule modification;GO:0036211//protein modification process;GO:0044238//primary metabolic process;GO:0009987//cellular process;GO:0071704//organic substance metabolic process;GO:0043170//macromolecule metabolic process;GO:0044260//cellular ma…
ENSRNOT00000025966	3449.51	333.15	-3.26731	2.00742e-08	Npr3	natriuretic peptide receptor 3 [Source:RGD Symbol;Acc:3196]	-	-	-	-	GO:0005622//intracellular;GO:0043234//protein complex;GO:0005623//cell;GO:0071944//cell periphery;GO:0005886//plasma membrane;GO:0005615//extracellular space;GO:0032991//macromolecular complex;GO:0016020//membrane;GO:0005576//extracellular region;GO:0044421//extracellular region part;GO:0005575//cellular_component;GO:0043226//organelle;GO:0044464//cell part	GO:0005488//binding;GO:0043167//ion binding;GO:0003674//molecular_function;GO:0004871//signal transducer activity	GO:0007154//cell communication;GO:0044281//small molecule metabolic process;GO:0051179//localization;GO:0032502//developmental process;GO:0009058//biosynthetic process;GO:0050794//regulation of cellular process;GO:0006807//nitrogen compound metabolic process;GO:0007165//signal transduction;GO:0065007//biological regulation;GO:0006810//transport;GO:0050896//response to stimulus;GO:0008150//biologi…
TCONS_00014684	9205.95	1928.89	-2.14241	2.07776e-08	Vgll3	ERE74756.1 transcription cofactor vestigial-like protein 3 [Cricetulus griseus]	-	-	-	-	GO:0043227//membrane-bounded organelle;GO:0043226//organelle;GO:0043229//intracellular organelle;GO:0005622//intracellular;GO:0043231//intracellular membrane-bounded organelle;GO:0044424//intracellular part;GO:0044464//cell part;GO:0005623//cell	GO:0005515//protein binding;GO:0005488//binding	GO:0019222//regulation of metabolic process;GO:0010468//regulation of gene expression;GO:0060255//regulation of macromolecule metabolic process;GO:0009059//macromolecule biosynthetic process;GO:0071704//organic substance metabolic process;GO:0043170//macromolecule metabolic process;GO:0050789//regulation of biological process;GO:0008152//metabolic process;GO:1901576//organic substance biosyntheti…
TCONS_00081116	5177.45	956.59	-2.32639	2.13071e-08	Hs6st2	EDM10948.1 similar to heparan sulfate 6-O-sulfotransferase 2 isoform S (predicted), isoform CRA_b [Rattus norvegicus]	Metabolism	Glycan biosynthesis and metabolism	ko00534//Glycosaminoglycan biosynthesis - heparan sulfate / heparin	K08102	GO:0031981//nuclear lumen;GO:0031224//intrinsic component of membrane;GO:0044446//intracellular organelle part;GO:0044422//organelle part;GO:0043233//organelle lumen;GO:0043226//organelle;GO:0031982//vesicle;GO:0043227//membrane-bounded organelle;GO:0005622//intracellular;GO:0044428//nuclear part;GO:0070013//intracellular organelle lumen;GO:0043229//intracellular organelle;GO:0044464//cell part;G…	GO:0019111//phenanthrol sulfotransferase activity;GO:0004027//alcohol sulfotransferase activity;GO:0016782//transferase activity, transferring sulfur-containing groups;GO:0016740//transferase activity;GO:0008146//sulfotransferase activity;GO:0003824//catalytic activity;GO:0034483//heparan sulfate sulfotransferase activity	GO:1901135//carbohydrate derivative metabolic process;GO:0019538//protein metabolic process;GO:0044281//small molecule metabolic process;GO:0044237//cellular metabolic process;GO:0030201//heparan sulfate proteoglycan metabolic process;GO:0043436//oxoacid metabolic process;GO:0044260//cellular macromolecule metabolic process;GO:0044699//single-organism process;GO:0044710//single-organism metabolic…
ENSRNOT00000091275	6098.68	1212.67	-2.22703	2.20787e-08	Slco2a1	solute carrier organic anion transporter family, member 2a1 [Source:RGD Symbol;Acc:3051]	-	-	-	-	GO:0005623//cell;GO:0016020//membrane;GO:0044464//cell part;GO:0005886//plasma membrane;GO:0005575//cellular_component;GO:0071944//cell periphery	GO:0005215//transporter activity;GO:0003674//molecular_function;GO:0022857//transmembrane transporter activity	GO:0009987//cellular process;GO:0008150//biological_process;GO:0055085//transmembrane transport;GO:0006810//transport;GO:0044699//single-organism process;GO:1902578//single-organism localization;GO:0044763//single-organism cellular process;GO:0051179//localization;GO:0051234//establishment of localization;GO:0044765//single-organism transport
ENSRNOT00000046611	457.007	1985.26	2.26604	2.22981e-08	Spint2	serine peptidase inhibitor, Kunitz type, 2 [Source:RGD Symbol;Acc:735123]	-	-	-	-	GO:0005575//cellular_component;GO:0005737//cytoplasm;GO:0016020//membrane;GO:0005622//intracellular;GO:0005886//plasma membrane;GO:0044464//cell part;GO:0005623//cell;GO:0071944//cell periphery;GO:0044424//intracellular part	GO:0003674//molecular_function;GO:0098772//molecular function regulator;GO:0030234//enzyme regulator activity	GO:0032502//developmental process;GO:0043062//extracellular structure organization;GO:0009790//embryo development;GO:0044763//single-organism cellular process;GO:0032989//cellular component morphogenesis;GO:0044699//single-organism process;GO:0051674//localization of cell;GO:0000902//cell morphogenesis;GO:0048870//cell motility;GO:0000003//reproduction;GO:0032501//multicellular organismal process…
TCONS_00036434	2464.4	524.543	-2.12769	2.33948e-08	Nfat5	XP_008770726.1 PREDICTED: nuclear factor of activated T-cells 5 isoform X3 [Rattus norvegicus]	-	-	-	-	GO:0044424//intracellular part;GO:0005622//intracellular;GO:0044464//cell part;GO:0005623//cell;GO:0043229//intracellular organelle;GO:0043227//membrane-bounded organelle;GO:0043226//organelle;GO:0043231//intracellular membrane-bounded organelle	GO:1901363//heterocyclic compound binding;GO:0000981//RNA polymerase II transcription factor activity, sequence-specific DNA binding;GO:0001071//nucleic acid binding transcription factor activity;GO:0097159//organic cyclic compound binding;GO:0005488//binding;GO:0003700//transcription factor activity, sequence-specific DNA binding;GO:0000982//transcription factor activity, RNA polymerase II core …	GO:0048583//regulation of response to stimulus;GO:0050794//regulation of cellular process;GO:0044707//single-multicellular organism process;GO:0010646//regulation of cell communication;GO:2000112//regulation of cellular macromolecule biosynthetic process;GO:0023051//regulation of signaling;GO:0051252//regulation of RNA metabolic process;GO:0006950//response to stress;GO:0065007//biological regula…
TCONS_00071366	321.67	1630.98	2.45391	2.36343e-08	Cilp	NP_001101631.1 cartilage intermediate layer protein 1 precursor [Rattus norvegicus]	-	-	-	-	GO:0005576//extracellular region;GO:0044421//extracellular region part;GO:0031982//vesicle;GO:0043226//organelle;GO:0031012//extracellular matrix;GO:0043227//membrane-bounded organelle;GO:0031988//membrane-bounded vesicle	GO:0016818//hydrolase activity, acting on acid anhydrides, in phosphorus-containing anhydrides;GO:0005488//binding;GO:0003824//catalytic activity;GO:0042578//phosphoric ester hydrolase activity;GO:0016817//hydrolase activity, acting on acid anhydrides;GO:0016791//phosphatase activity;GO:0016462//pyrophosphatase activity;GO:0016787//hydrolase activity;GO:0016788//hydrolase activity, acting on este…	GO:0050789//regulation of biological process;GO:0023057//negative regulation of signaling;GO:0048585//negative regulation of response to stimulus;GO:0065007//biological regulation;GO:0009966//regulation of signal transduction;GO:0010648//negative regulation of cell communication;GO:0010646//regulation of cell communication;GO:0048583//regulation of response to stimulus;GO:0023051//regulation of s…
ENSRNOT00000024160	4.33333	378	6.53867	2.36651e-08	Akr7a3	aldo-keto reductase family 7 member A3 [Source:RGD Symbol;Acc:628635]	Metabolism	Xenobiotics biodegradation and metabolism	ko00980//Metabolism of xenobiotics by cytochrome P450	K15303	GO:0044464//cell part;GO:0005623//cell;GO:0005622//intracellular;GO:0044421//extracellular region part;GO:0005737//cytoplasm;GO:0044424//intracellular part;GO:0005576//extracellular region;GO:0043226//organelle;GO:0005575//cellular_component;GO:0005615//extracellular space	GO:0016491//oxidoreductase activity;GO:0003824//catalytic activity;GO:0003674//molecular_function	GO:0008152//metabolic process;GO:0044699//single-organism process;GO:0009056//catabolic process;GO:0044710//single-organism metabolic process;GO:0019748//secondary metabolic process;GO:0008150//biological_process
ENSRNOT00000078070	242.667	1148.33	2.35257	2.46263e-08	Gpcpd1	glycerophosphocholine phosphodiesterase 1 [Source:RGD Symbol;Acc:735140]	Human Diseases;Metabolism	Cancers;Lipid metabolism	ko00564//Glycerophospholipid metabolism;ko05231//Choline metabolism in cancer	K18695	GO:0005622//intracellular;GO:0005623//cell;GO:0044424//intracellular part;GO:0044464//cell part;GO:0005737//cytoplasm;GO:0005575//cellular_component	GO:0003674//molecular_function	GO:0071704//organic substance metabolic process;GO:0008152//metabolic process;GO:0048856//anatomical structure development;GO:0006629//lipid metabolic process;GO:0044238//primary metabolic process;GO:0008150//biological_process;GO:0032502//developmental process;GO:0009056//catabolic process;GO:0044710//single-organism metabolic process;GO:0044699//single-organism process
ENSRNOT00000010636	9047.33	2232.67	-1.89832	2.48884e-08	Nuak1	NUAK family kinase 1 [Source:RGD Symbol;Acc:1309956]	-	-	-	-	GO:0070013//intracellular organelle lumen;GO:0043232//intracellular non-membrane-bounded organelle;GO:0005622//intracellular;GO:0043233//organelle lumen;GO:0005737//cytoplasm;GO:0044428//nuclear part;GO:0005730//nucleolus;GO:0043226//organelle;GO:0044424//intracellular part;GO:0005856//cytoskeleton;GO:0043227//membrane-bounded organelle;GO:0005575//cellular_component;GO:0043228//non-membrane-boun…	GO:0003674//molecular_function;GO:0003824//catalytic activity;GO:0016772//transferase activity, transferring phosphorus-containing groups;GO:0016301//kinase activity;GO:0043167//ion binding;GO:0005488//binding;GO:0016740//transferase activity	GO:0050789//regulation of biological process;GO:0044699//single-organism process;GO:0023052//signaling;GO:0044700//single organism signaling;GO:0022610//biological adhesion;GO:0050794//regulation of cellular process;GO:0007155//cell adhesion;GO:0007154//cell communication;GO:0043170//macromolecule metabolic process;GO:0009987//cellular process;GO:0008150//biological_process;GO:0036211//protein mo…
ENSRNOT00000001044	4619.06	859.777	-2.33208	2.51409e-08	Ranbp2	RAN binding protein 2 [Source:RGD Symbol;Acc:1560047]	Genetic Information Processing	Translation	ko03013//RNA transport	K12172	GO:0044444//cytoplasmic part;GO:0005575//cellular_component;GO:0043226//organelle;GO:0005634//nucleus;GO:0005623//cell;GO:0043231//intracellular membrane-bounded organelle;GO:0043227//membrane-bounded organelle;GO:0044424//intracellular part;GO:0032991//macromolecular complex;GO:0031967//organelle envelope;GO:0005739//mitochondrion;GO:0005737//cytoplasm;GO:0044422//organelle part;GO:0044464//cell…	GO:0043167//ion binding;GO:0016853//isomerase activity;GO:0003674//molecular_function;GO:0019899//enzyme binding;GO:0005515//protein binding;GO:0003824//catalytic activity;GO:0005488//binding	GO:0006464//cellular protein modification process;GO:0009058//biosynthetic process;GO:0044699//single-organism process;GO:0006913//nucleocytoplasmic transport;GO:0044281//small molecule metabolic process;GO:0008150//biological_process;GO:0046907//intracellular transport;GO:0044238//primary metabolic process;GO:0051649//establishment of localization in cell;GO:0051234//establishment of localizatio…
ENSRNOT00000061777	3582	799.667	-2.06029	2.51409e-08	Rock1	Rho-associated coiled-coil containing protein kinase 1 [Source:RGD Symbol;Acc:620424]	Environmental Information Processing;Cellular Processes;Organismal Systems;Human Diseases	Endocrine system;Infectious diseases;Immune system;Cell motility;Signal transduction;Circulatory system;Cellular commiunity;Cancers;Development	ko05200//Pathways in cancer;ko04510//Focal adhesion;ko04810//Regulation of actin cytoskeleton;ko04024//cAMP signaling pathway;ko04022//cGMP - PKG signaling pathway;ko04062//Chemokine signaling pathway;ko04921//Oxytocin signaling pathway;ko05205//Proteoglycans in cancer;ko04360//Axon guidance;ko04270//Vascular smooth muscle contraction;ko04071//Sphingolipid signaling pathway;ko04611//Platelet acti…	K04514	GO:0005623//cell;GO:0005622//intracellular;GO:0044424//intracellular part;GO:0043226//organelle;GO:0005575//cellular_component;GO:0043232//intracellular non-membrane-bounded organelle;GO:0005856//cytoskeleton;GO:0043228//non-membrane-bounded organelle;GO:0044464//cell part;GO:0043229//intracellular organelle	GO:0003824//catalytic activity;GO:0016772//transferase activity, transferring phosphorus-containing groups;GO:0019899//enzyme binding;GO:0043167//ion binding;GO:0005488//binding;GO:0003674//molecular_function;GO:0016301//kinase activity;GO:0016740//transferase activity;GO:0005515//protein binding	GO:0065007//biological regulation;GO:0007010//cytoskeleton organization;GO:0043170//macromolecule metabolic process;GO:0023052//signaling;GO:0009987//cellular process;GO:0043412//macromolecule modification;GO:0044237//cellular metabolic process;GO:0008150//biological_process;GO:0050789//regulation of biological process;GO:0071704//organic substance metabolic process;GO:0044699//single-organism pr…
ENSRNOT00000090026	3763.68	851.863	-2.0144	2.54116e-08	Gls	glutaminase [Source:RGD Symbol;Acc:2707]	Human Diseases;Organismal Systems;Metabolism	Excretory system;Cancers;Amino acid metabolism;Global and Overview;Nervous system;Metabolism of other amino acids	ko01100//Metabolic pathways;ko04724//Glutamatergic synapse;ko05206//MicroRNAs in cancer;ko04727//GABAergic synapse;ko05230//Central carbon metabolism in cancer;ko00250//Alanine, aspartate and glutamate metabolism;ko00220//Arginine biosynthesis;ko04964//Proximal tubule bicarbonate reclamation;ko00471//D-Glutamine and D-glutamate metabolism	K01425	GO:0044424//intracellular part;GO:0043231//intracellular membrane-bounded organelle;GO:0043227//membrane-bounded organelle;GO:0043226//organelle;GO:0044464//cell part;GO:0005622//intracellular;GO:0044444//cytoplasmic part;GO:0005575//cellular_component;GO:0005739//mitochondrion;GO:0005737//cytoplasm;GO:0005623//cell;GO:0043229//intracellular organelle	GO:0003824//catalytic activity;GO:0016787//hydrolase activity;GO:0003674//molecular_function;GO:0016810//hydrolase activity, acting on carbon-nitrogen (but not peptide) bonds	GO:0044699//single-organism process;GO:0006807//nitrogen compound metabolic process;GO:0009987//cellular process;GO:0006520//cellular amino acid metabolic process;GO:0044237//cellular metabolic process;GO:0071822//protein complex subunit organization;GO:0050877//neurological system process;GO:0009058//biosynthetic process;GO:0008150//biological_process;GO:0008152//metabolic process;GO:0044281//sm…
TCONS_00027050	517.547	36.16	-3.70496	2.55276e-08	Naa16	XP_001073064.1 PREDICTED: N-alpha-acetyltransferase 16, NatA auxiliary subunit isoform X1 [Rattus norvegicus]	-	-	-	-	GO:0031988//membrane-bounded vesicle;GO:0031248//protein acetyltransferase complex;GO:0032991//macromolecular complex;GO:0031982//vesicle;GO:1990234//transferase complex;GO:0005623//cell;GO:0043226//organelle;GO:0005737//cytoplasm;GO:1902494//catalytic complex;GO:0044464//cell part;GO:1902493//acetyltransferase complex;GO:0044444//cytoplasmic part;GO:0043234//protein complex;GO:0031414//N-termina…	GO:0043021//ribonucleoprotein complex binding;GO:0034212//peptide N-acetyltransferase activity;GO:0016410//N-acyltransferase activity;GO:0003824//catalytic activity;GO:0016747//transferase activity, transferring acyl groups other than amino-acyl groups;GO:0016407//acetyltransferase activity;GO:0005488//binding;GO:0016746//transferase activity, transferring acyl groups;GO:0016740//transferase acti…	GO:0006464//cellular protein modification process;GO:0065008//regulation of biological quality;GO:0009987//cellular process;GO:0019538//protein metabolic process;GO:0050789//regulation of biological process;GO:0031647//regulation of protein stability;GO:0006473//protein acetylation;GO:0010941//regulation of cell death;GO:0044237//cellular metabolic process;GO:0042981//regulation of apoptotic proc…
ENSRNOT00000012537	234.543	1400.79	2.74849	2.61364e-08	Nr1d1	nuclear receptor subfamily 1, group D, member 1 [Source:RGD Symbol;Acc:628827]	Organismal Systems	Environmental adaptation	ko04710//Circadian rhythm	K03728	GO:0043233//organelle lumen;GO:0043226//organelle;GO:0005694//chromosome;GO:0005634//nucleus;GO:0043232//intracellular non-membrane-bounded organelle;GO:0044422//organelle part;GO:0044424//intracellular part;GO:0044464//cell part;GO:0043229//intracellular organelle;GO:0031974//membrane-enclosed lumen;GO:0005575//cellular_component;GO:0005654//nucleoplasm;GO:0031981//nuclear lumen;GO:0043231//intr…	GO:0043167//ion binding;GO:0005515//protein binding;GO:0005488//binding;GO:0004871//signal transducer activity;GO:0003676//nucleic acid binding;GO:0097159//organic cyclic compound binding;GO:0003677//DNA binding;GO:0001071//nucleic acid binding transcription factor activity;GO:0003674//molecular_function;GO:1901363//heterocyclic compound binding;GO:0008134//transcription factor binding	GO:0006950//response to stress;GO:0044699//single-organism process;GO:0044281//small molecule metabolic process;GO:0034641//cellular nitrogen compound metabolic process;GO:0007165//signal transduction;GO:0050896//response to stimulus;GO:0023052//signaling;GO:0002376//immune system process;GO:0032502//developmental process;GO:0006807//nitrogen compound metabolic process;GO:0008150//biological_proc…
ENSRNOT00000012670	19.6667	413.667	4.56302	2.69143e-08	Fbxo2	F-box protein 2 [Source:RGD Symbol;Acc:621751]	Genetic Information Processing	Folding, sorting and degradation	ko04141//Protein processing in endoplasmic reticulum;ko04120//Ubiquitin mediated proteolysis	K10099	GO:0005829//cytosol;GO:0043226//organelle;GO:0005623//cell;GO:0044424//intracellular part;GO:0005737//cytoplasm;GO:0044444//cytoplasmic part;GO:0044464//cell part;GO:0044421//extracellular region part;GO:0005575//cellular_component;GO:0005576//extracellular region;GO:0005615//extracellular space;GO:0005622//intracellular	GO:0003674//molecular_function	GO:0019538//protein metabolic process;GO:0009056//catabolic process;GO:0044699//single-organism process;GO:0043412//macromolecule modification;GO:0036211//protein modification process;GO:0008283//cell proliferation;GO:0050896//response to stimulus;GO:0006950//response to stress;GO:0008150//biological_process;GO:0006464//cellular protein modification process;GO:0044238//primary metabolic process;G…
ENSRNOT00000005400	170.333	1012.67	2.73239	2.92985e-08	Dusp10	dual specificity phosphatase 10 [Source:RGD Symbol;Acc:1310844]	Environmental Information Processing	Signal transduction	ko04010//MAPK signaling pathway	K04459	GO:0070013//intracellular organelle lumen;GO:0005794//Golgi apparatus;GO:0044428//nuclear part;GO:0044422//organelle part;GO:0044424//intracellular part;GO:0005829//cytosol;GO:0005622//intracellular;GO:0012505//endomembrane system;GO:0043231//intracellular membrane-bounded organelle;GO:0005623//cell;GO:0044446//intracellular organelle part;GO:0043227//membrane-bounded organelle;GO:0043233//organe…	GO:0016788//hydrolase activity, acting on ester bonds;GO:0005488//binding;GO:0016787//hydrolase activity;GO:0042578//phosphoric ester hydrolase activity;GO:0016791//phosphatase activity;GO:0005515//protein binding;GO:0019899//enzyme binding;GO:0003824//catalytic activity;GO:0003674//molecular_function	GO:0007154//cell communication;GO:0043412//macromolecule modification;GO:0051674//localization of cell;GO:0044267//cellular protein metabolic process;GO:0009987//cellular process;GO:0032502//developmental process;GO:0050794//regulation of cellular process;GO:0044699//single-organism process;GO:0006950//response to stress;GO:0048869//cellular developmental process;GO:0040011//locomotion;GO:0044238…
TCONS_00041915	116.667	799.667	2.90899	2.95721e-08	Il6r	XP_006232649.1 PREDICTED: interleukin-6 receptor subunit alpha isoform X2 [Rattus norvegicus]	Environmental Information Processing;Organismal Systems	Signal transduction;Signaling molecules and interaction;Immune system	ko04151//PI3K-Akt signaling pathway;ko04060//Cytokine-cytokine receptor interaction;ko04630//Jak-STAT signaling pathway;ko04066//HIF-1 signaling pathway;ko04640//Hematopoietic cell lineage	K05055	GO:0044464//cell part;GO:0031224//intrinsic component of membrane;GO:0043234//protein complex;GO:0005887//integral component of plasma membrane;GO:0031226//intrinsic component of plasma membrane;GO:0044297//cell body;GO:0044421//extracellular region part;GO:0043235//receptor complex;GO:0044425//membrane part;GO:0016020//membrane;GO:0005623//cell;GO:0097458//neuron part;GO:0032991//macromolecular …	GO:0038023//signaling receptor activity;GO:0005488//binding;GO:0005102//receptor binding;GO:0019838//growth factor binding;GO:0099600//transmembrane receptor activity;GO:0004896//cytokine receptor activity;GO:0005126//cytokine receptor binding;GO:0004872//receptor activity;GO:0004871//signal transducer activity;GO:0019955//cytokine binding;GO:0046983//protein dimerization activity;GO:0060089//mol…	GO:0001932//regulation of protein phosphorylation;GO:0023052//signaling;GO:0006355//regulation of transcription, DNA-templated;GO:0014070//response to organic cyclic compound;GO:0048545//response to steroid hormone;GO:0051254//positive regulation of RNA metabolic process;GO:0009617//response to bacterium;GO:0071345//cellular response to cytokine stimulus;GO:0019220//regulation of phosphate metabo…
TCONS_00027676	108.187	762.667	2.94858	2.96632e-08	Arrdc2	EDL28878.1 arrestin domain containing 2, isoform CRA_b, partial [Mus musculus]	-	-	-	-	GO:0016020//membrane;GO:0031982//vesicle;GO:0043226//organelle	-	GO:0050789//regulation of biological process;GO:0050794//regulation of cellular process;GO:0065007//biological regulation
TCONS_00052181	0.623333	205.91	8.41785	3.21615e-08	ARHGEF5	XP_342677.4 PREDICTED: rho guanine nucleotide exchange factor 5 [Rattus norvegicus]	-	-	-	-	-	GO:0005085//guanyl-nucleotide exchange factor activity;GO:0005488//binding;GO:0098772//molecular function regulator;GO:0005088//Ras guanyl-nucleotide exchange factor activity	GO:0044763//single-organism cellular process;GO:0060326//cell chemotaxis;GO:0051336//regulation of hydrolase activity;GO:0036336//dendritic cell migration;GO:0043254//regulation of protein complex assembly;GO:0050789//regulation of biological process;GO:0051128//regulation of cellular component organization;GO:0051674//localization of cell;GO:0042221//response to chemical;GO:0070887//cellular res…
ENSRNOT00000011134	273	1114.33	2.15658	3.2189e-08	Gprc5a	G protein-coupled receptor, class C, group 5, member A [Source:RGD Symbol;Acc:1310804]	-	-	-	-	GO:0044446//intracellular organelle part;GO:0043229//intracellular organelle;GO:0005575//cellular_component;GO:0005576//extracellular region;GO:0005623//cell;GO:0043226//organelle;GO:0043233//organelle lumen;GO:0044464//cell part;GO:0005886//plasma membrane;GO:0005622//intracellular;GO:0044428//nuclear part;GO:0044421//extracellular region part;GO:0070013//intracellular organelle lumen;GO:0043228…	GO:0004871//signal transducer activity;GO:0003674//molecular_function	GO:0019538//protein metabolic process;GO:0044700//single organism signaling;GO:0044699//single-organism process;GO:0043412//macromolecule modification;GO:0050896//response to stimulus;GO:0050794//regulation of cellular process;GO:0044260//cellular macromolecule metabolic process;GO:0023052//signaling;GO:0043170//macromolecule metabolic process;GO:0044237//cellular metabolic process;GO:0065007//bi…
ENSRNOT00000049889	23.1067	354	4.07164	3.26075e-08	Cfap77	-	-	-	-	-	-	-	-
TCONS_00047694	1083.33	18989.8	4.20913	3.26075e-08	Srxn1	NP_001041323.3 sulfiredoxin-1 [Rattus norvegicus]	-	-	-	-	GO:0005623//cell;GO:0044464//cell part;GO:0044424//intracellular part;GO:0005622//intracellular;GO:0044444//cytoplasmic part;GO:0005737//cytoplasm	GO:0032549//ribonucleoside binding;GO:0001883//purine nucleoside binding;GO:0097367//carbohydrate derivative binding;GO:0097159//organic cyclic compound binding;GO:1901363//heterocyclic compound binding;GO:0036094//small molecule binding;GO:0016209//antioxidant activity;GO:0032550//purine ribonucleoside binding;GO:0001882//nucleoside binding;GO:0016491//oxidoreductase activity;GO:0005488//binding…	GO:0044710//single-organism metabolic process;GO:0008152//metabolic process;GO:0006950//response to stress;GO:0050896//response to stimulus;GO:0044699//single-organism process
TCONS_00057848	149.037	1193.46	3.10392	3.26075e-08	Scmh1	NP_001103139.1 polycomb protein SCMH1 [Rattus norvegicus]	-	-	-	-	GO:0043228//non-membrane-bounded organelle;GO:0005694//chromosome;GO:0098687//chromosomal region;GO:0005622//intracellular;GO:0044422//organelle part;GO:0043226//organelle;GO:0043229//intracellular organelle;GO:0044424//intracellular part;GO:0043231//intracellular membrane-bounded organelle;GO:0044464//cell part;GO:0044446//intracellular organelle part;GO:0005623//cell;GO:0043227//membrane-bounde…	-	GO:0051171//regulation of nitrogen compound metabolic process;GO:0065007//biological regulation;GO:0080090//regulation of primary metabolic process;GO:0051704//multi-organism process;GO:0006996//organelle organization;GO:0050789//regulation of biological process;GO:0050794//regulation of cellular process;GO:0031326//regulation of cellular biosynthetic process;GO:0007389//pattern specification pro…
ENSRNOT00000028178	37.6667	432	3.67532	3.26916e-08	Arl4d	ADP-ribosylation factor like GTPase 4D [Source:RGD Symbol;Acc:1306875]	-	-	-	-	GO:0005634//nucleus;GO:0044424//intracellular part;GO:0005575//cellular_component;GO:0005622//intracellular;GO:0043227//membrane-bounded organelle;GO:0005886//plasma membrane;GO:0043229//intracellular organelle;GO:0005623//cell;GO:0071944//cell periphery;GO:0044464//cell part;GO:0016020//membrane;GO:0043226//organelle;GO:0005737//cytoplasm;GO:0043231//intracellular membrane-bounded organelle	GO:0003674//molecular_function;GO:0043167//ion binding;GO:0005488//binding	GO:0044700//single organism signaling;GO:0008150//biological_process;GO:0009987//cellular process;GO:0007165//signal transduction;GO:0023052//signaling;GO:0044699//single-organism process;GO:0007154//cell communication;GO:0051716//cellular response to stimulus;GO:0065007//biological regulation;GO:0050794//regulation of cellular process;GO:0044763//single-organism cellular process;GO:0050789//regu…
ENSRNOT00000006562	149.923	0	-9.07682	3.38301e-08	Akap6	A-kinase anchoring protein 6 [Source:RGD Symbol;Acc:69412]	-	-	-	-	GO:0043227//membrane-bounded organelle;GO:0044446//intracellular organelle part;GO:0043226//organelle;GO:0031967//organelle envelope;GO:0005783//endoplasmic reticulum;GO:0044428//nuclear part;GO:0044422//organelle part;GO:0005635//nuclear envelope;GO:0044424//intracellular part;GO:0044464//cell part;GO:0044444//cytoplasmic part;GO:0043231//intracellular membrane-bounded organelle;GO:0005575//cell…	GO:0005515//protein binding;GO:0016772//transferase activity, transferring phosphorus-containing groups;GO:0016301//kinase activity;GO:0003824//catalytic activity;GO:0019899//enzyme binding;GO:0005488//binding;GO:0003674//molecular_function;GO:0016740//transferase activity	GO:0044765//single-organism transport;GO:0051234//establishment of localization;GO:0008150//biological_process;GO:0009987//cellular process;GO:0006810//transport;GO:0051179//localization;GO:1902578//single-organism localization;GO:0044763//single-organism cellular process;GO:0055085//transmembrane transport;GO:0044699//single-organism process
ENSRNOT00000089142	0	140.713	11.0835	3.50121e-08	Mff	mitochondrial fission factor [Source:RGD Symbol;Acc:1310230]	-	-	-	-	GO:0005575//cellular_component	-	-
ENSRNOT00000083702	6902.78	803.107	-3.01553	3.6874e-08	Akap12	A-kinase anchoring protein 12 [Source:RGD Symbol;Acc:70988]	-	-	-	-	GO:0044464//cell part;GO:0043228//non-membrane-bounded organelle;GO:0043226//organelle;GO:0005622//intracellular;GO:0005623//cell;GO:0044424//intracellular part;GO:0043229//intracellular organelle;GO:0043232//intracellular non-membrane-bounded organelle;GO:0005856//cytoskeleton;GO:0005575//cellular_component;GO:0005737//cytoplasm	GO:0003674//molecular_function;GO:0005488//binding;GO:0005515//protein binding;GO:0019899//enzyme binding	GO:1902578//single-organism localization;GO:0007154//cell communication;GO:0044699//single-organism process;GO:0044765//single-organism transport;GO:1902582//single-organism intracellular transport;GO:0045184//establishment of protein localization;GO:0051641//cellular localization;GO:0051716//cellular response to stimulus;GO:0050794//regulation of cellular process;GO:0044237//cellular metabolic p…
TCONS_00061752	6028.58	1345.84	-2.0632	3.70281e-08	Pum2	XP_006239942.1 PREDICTED: pumilio homolog 2 isoform X2 [Rattus norvegicus]	-	-	-	-	GO:0005623//cell;GO:0044464//cell part;GO:0044444//cytoplasmic part;GO:0044297//cell body;GO:1990904//ribonucleoprotein complex;GO:0097458//neuron part;GO:0043232//intracellular non-membrane-bounded organelle;GO:0043228//non-membrane-bounded organelle;GO:0043229//intracellular organelle;GO:0043005//neuron projection;GO:0005622//intracellular;GO:0031090//organelle membrane;GO:0044424//intracellula…	GO:1901363//heterocyclic compound binding;GO:0003676//nucleic acid binding;GO:0097159//organic cyclic compound binding;GO:0005488//binding;GO:0003723//RNA binding	GO:0060255//regulation of macromolecule metabolic process;GO:0044085//cellular component biogenesis;GO:0065007//biological regulation;GO:0071826//ribonucleoprotein complex subunit organization;GO:0065003//macromolecular complex assembly;GO:0034622//cellular macromolecular complex assembly;GO:0010468//regulation of gene expression;GO:0022618//ribonucleoprotein complex assembly;GO:0009987//cellular…
ENSRNOT00000015918	239.667	1271.56	2.50875	3.80978e-08	Tnfrsf21	TNF receptor superfamily member 21 [Source:RGD Symbol;Acc:1307308]	Environmental Information Processing	Signaling molecules and interaction	ko04060//Cytokine-cytokine receptor interaction	K05157	GO:0016020//membrane;GO:0005575//cellular_component;GO:0005886//plasma membrane;GO:0005623//cell;GO:0071944//cell periphery;GO:0044464//cell part	GO:0003674//molecular_function;GO:0004871//signal transducer activity	GO:0009987//cellular process;GO:0050877//neurological system process;GO:0032502//developmental process;GO:0050789//regulation of biological process;GO:0003008//system process;GO:0065007//biological regulation;GO:0050896//response to stimulus;GO:0030154//cell differentiation;GO:0050794//regulation of cellular process;GO:0008150//biological_process;GO:0048856//anatomical structure development;GO:00…
ENSRNOT00000019501	22782.3	5284.33	-1.97414	3.98458e-08	Cyr61	cysteine-rich, angiogenic inducer, 61 [Source:RGD Symbol;Acc:620763]	-	-	-	-	GO:0044421//extracellular region part;GO:0005576//extracellular region;GO:0005575//cellular_component;GO:0005615//extracellular space	GO:0003674//molecular_function	GO:0023052//signaling;GO:0044710//single-organism metabolic process;GO:0044707//single-multicellular organism process;GO:0048869//cellular developmental process;GO:0016043//cellular component organization;GO:0050794//regulation of cellular process;GO:0006629//lipid metabolic process;GO:0050896//response to stimulus;GO:0009653//anatomical structure morphogenesis;GO:0040007//growth;GO:0050789//regu…
ENSRNOT00000037752	43.6667	2562.6	5.96877	4.15381e-08	Ppp1r1b	protein phosphatase 1, regulatory (inhibitor) subunit 1B [Source:RGD Symbol;Acc:621859]	Human Diseases;Organismal Systems;Environmental Information Processing	Nervous system;Substance dependence;Signal transduction	ko04024//cAMP signaling pathway;ko04728//Dopaminergic synapse;ko05034//Alcoholism;ko05031//Amphetamine addiction;ko05030//Cocaine addiction	K15494	GO:0044444//cytoplasmic part;GO:0043227//membrane-bounded organelle;GO:0044464//cell part;GO:0043229//intracellular organelle;GO:0043231//intracellular membrane-bounded organelle;GO:0005623//cell;GO:0043226//organelle;GO:0005634//nucleus;GO:0005575//cellular_component;GO:0005622//intracellular;GO:0005829//cytosol;GO:0005737//cytoplasm;GO:0044424//intracellular part	GO:0003674//molecular_function;GO:0030234//enzyme regulator activity;GO:0098772//molecular function regulator	GO:0023052//signaling;GO:0050877//neurological system process;GO:0044699//single-organism process;GO:0044238//primary metabolic process;GO:0044260//cellular macromolecule metabolic process;GO:0019538//protein metabolic process;GO:0006996//organelle organization;GO:0044237//cellular metabolic process;GO:0032501//multicellular organismal process;GO:0050789//regulation of biological process;GO:00090…
ENSRNOT00000080962	0	193.197	10.4683	4.30573e-08	Pja2	praja ring finger ubiquitin ligase 2 [Source:RGD Symbol;Acc:620273]	-	-	-	-	GO:0043232//intracellular non-membrane-bounded organelle;GO:0005575//cellular_component;GO:0044424//intracellular part;GO:0071944//cell periphery;GO:0043229//intracellular organelle;GO:0005623//cell;GO:0005737//cytoplasm;GO:0043228//non-membrane-bounded organelle;GO:0043227//membrane-bounded organelle;GO:0005622//intracellular;GO:0005783//endoplasmic reticulum;GO:0005856//cytoskeleton;GO:0044464/…	GO:0019899//enzyme binding;GO:0005488//binding;GO:0005515//protein binding;GO:0003674//molecular_function;GO:0043167//ion binding	GO:0036211//protein modification process;GO:0044238//primary metabolic process;GO:0043170//macromolecule metabolic process;GO:0044699//single-organism process;GO:0050877//neurological system process;GO:0051716//cellular response to stimulus;GO:0044700//single organism signaling;GO:0006464//cellular protein modification process;GO:0003008//system process;GO:0008150//biological_process;GO:0032501//…
ENSRNOT00000063833	6569.67	1434	-2.09933	4.51831e-08	Tpr	translocated promoter region, nuclear basket protein [Source:RGD Symbol;Acc:1310664]	Human Diseases;Genetic Information Processing	Cancers;Translation	ko05200//Pathways in cancer;ko03013//RNA transport;ko05216//Thyroid cancer	K09291	GO:0044428//nuclear part;GO:0044446//intracellular organelle part;GO:0005622//intracellular;GO:0044464//cell part;GO:0043227//membrane-bounded organelle;GO:0043229//intracellular organelle;GO:0005623//cell;GO:0005694//chromosome;GO:0044422//organelle part;GO:0005737//cytoplasm;GO:0012505//endomembrane system;GO:0031975//envelope;GO:0043234//protein complex;GO:0005575//cellular_component;GO:000563…	GO:0008092//cytoskeletal protein binding;GO:0005488//binding;GO:0003676//nucleic acid binding;GO:0003723//RNA binding;GO:1901363//heterocyclic compound binding;GO:0003729//mRNA binding;GO:0005515//protein binding;GO:0097159//organic cyclic compound binding;GO:0044822//poly(A) RNA binding;GO:0019899//enzyme binding;GO:0003674//molecular_function	GO:0051649//establishment of localization in cell;GO:0006605//protein targeting;GO:0051234//establishment of localization;GO:1901576//organic substance biosynthetic process;GO:0071702//organic substance transport;GO:0050789//regulation of biological process;GO:0044249//cellular biosynthetic process;GO:0009059//macromolecule biosynthetic process;GO:0051641//cellular localization;GO:1902582//single…
ENSRNOT00000044887	627.7	3909.99	2.7313	4.51881e-08	Cilp	cartilage intermediate layer protein [Source:RGD Symbol;Acc:1305124]	-	-	-	-	GO:0005615//extracellular space;GO:0044421//extracellular region part;GO:0005575//cellular_component;GO:0005576//extracellular region;GO:0043226//organelle	GO:0003674//molecular_function	GO:0023052//signaling;GO:0044699//single-organism process;GO:0050789//regulation of biological process;GO:0051716//cellular response to stimulus;GO:0007165//signal transduction;GO:0044700//single organism signaling;GO:0007154//cell communication;GO:0009987//cellular process;GO:0050794//regulation of cellular process;GO:0065007//biological regulation;GO:0008150//biological_process;GO:0044763//sing…
ENSRNOT00000085267	2000.56	431.797	-2.10769	4.55817e-08	Tpp2	tripeptidyl peptidase 2 [Source:RGD Symbol;Acc:621584]	-	-	-	-	GO:0005575//cellular_component;GO:0043231//intracellular membrane-bounded organelle;GO:0005634//nucleus;GO:0044464//cell part;GO:0044424//intracellular part;GO:0005623//cell;GO:0043226//organelle;GO:0005737//cytoplasm;GO:0043229//intracellular organelle;GO:0005622//intracellular;GO:0043227//membrane-bounded organelle	GO:0016787//hydrolase activity;GO:0003674//molecular_function;GO:0003824//catalytic activity;GO:0008233//peptidase activity	GO:0008150//biological_process
ENSRNOT00000013569	599.333	2691.85	2.3135	4.59089e-08	Bpgm	bisphosphoglycerate mutase [Source:RGD Symbol;Acc:735018]	Metabolism	Global and Overview;Carbohydrate metabolism;Amino acid metabolism	ko01100//Metabolic pathways;ko01110//Biosynthesis of secondary metabolites;ko01130//Biosynthesis of antibiotics;ko01120//Microbial metabolism in diverse environments;ko00010//Glycolysis / Gluconeogenesis;ko00260//Glycine, serine and threonine metabolism	K01837	GO:0005575//cellular_component;GO:0005615//extracellular space;GO:0043226//organelle;GO:0005576//extracellular region;GO:0044421//extracellular region part	GO:0016853//isomerase activity;GO:0003674//molecular_function;GO:0003824//catalytic activity	GO:0006807//nitrogen compound metabolic process;GO:0006091//generation of precursor metabolites and energy;GO:0044281//small molecule metabolic process;GO:0030154//cell differentiation;GO:0048869//cellular developmental process;GO:0065007//biological regulation;GO:0071704//organic substance metabolic process;GO:0008152//metabolic process;GO:0005975//carbohydrate metabolic process;GO:0048856//anat…
ENSRNOT00000000529	405.273	1813.05	2.28711	4.65933e-08	Tap1	transporter 1, ATP binding cassette subfamily B member [Source:RGD Symbol;Acc:3817]	Cellular Processes;Environmental Information Processing;Organismal Systems;Human Diseases	Transport and catabolism;Immune diseases;Membrane transport;Immune system;Infectious diseases	ko04145//Phagosome;ko05168//Herpes simplex infection;ko04612//Antigen processing and presentation;ko02010//ABC transporters;ko05340//Primary immunodeficiency	K05653	GO:0005739//mitochondrion;GO:0043228//non-membrane-bounded organelle;GO:0044424//intracellular part;GO:0043231//intracellular membrane-bounded organelle;GO:0005815//microtubule organizing center;GO:0005622//intracellular;GO:0043229//intracellular organelle;GO:0044444//cytoplasmic part;GO:0005575//cellular_component;GO:0032991//macromolecular complex;GO:0005737//cytoplasm;GO:0005856//cytoskeleton;…	GO:0017111//nucleoside-triphosphatase activity;GO:0016818//hydrolase activity, acting on acid anhydrides, in phosphorus-containing anhydrides;GO:0005215//transporter activity;GO:0016787//hydrolase activity;GO:0016887//ATPase activity;GO:0016462//pyrophosphatase activity;GO:0003824//catalytic activity;GO:0022857//transmembrane transporter activity;GO:0043167//ion binding;GO:0003674//molecular_func…	GO:0051179//localization;GO:1902578//single-organism localization;GO:0006950//response to stress;GO:0009987//cellular process;GO:0044765//single-organism transport;GO:0008150//biological_process;GO:0050896//response to stimulus;GO:0055085//transmembrane transport;GO:0044763//single-organism cellular process;GO:0006810//transport;GO:0051234//establishment of localization;GO:0044699//single-organis…
TCONS_00080362	0	127.633	8.80305	4.65933e-08	Pol	XP_006227396.1 PREDICTED: patatin-like phospholipase domain-containing protein 4 isoform X1 [Rattus norvegicus]	Metabolism	Metabolism of cofactors and vitamins	ko00830//Retinol metabolism	K11157	GO:0097458//neuron part;GO:0044464//cell part;GO:0042995//cell projection;GO:0044421//extracellular region part;GO:0043005//neuron projection;GO:0005623//cell;GO:0005576//extracellular region	GO:0071814//protein-lipid complex binding;GO:0036094//small molecule binding;GO:0005515//protein binding;GO:0046983//protein dimerization activity;GO:0032934//sterol binding;GO:0008289//lipid binding;GO:0097159//organic cyclic compound binding;GO:0071813//lipoprotein particle binding;GO:0044877//macromolecular complex binding;GO:0005488//binding;GO:0005496//steroid binding;GO:0043178//alcohol bin…	GO:0010033//response to organic substance;GO:2000377//regulation of reactive oxygen species metabolic process;GO:0048518//positive regulation of biological process;GO:0014070//response to organic cyclic compound;GO:0022008//neurogenesis;GO:0071822//protein complex subunit organization;GO:0010038//response to metal ion;GO:0071704//organic substance metabolic process;GO:0006956//complement activati…
ENSRNOT00000020634	2334.67	532.667	-2.03053	4.78369e-08	Dip2c	disco-interacting protein 2 homolog C [Source:RGD Symbol;Acc:1560155]	-	-	-	-	-	GO:0003674//molecular_function	GO:0008150//biological_process
ENSRNOT00000071560	645.333	2413.33	2.03526	4.81951e-08	Gnpda1	glucosamine-6-phosphate deaminase 1 [Source:RGD Symbol;Acc:1585624]	-	-	-	-	GO:0005575//cellular_component;GO:0005737//cytoplasm;GO:0005622//intracellular;GO:0044464//cell part;GO:0005615//extracellular space;GO:0044424//intracellular part;GO:0044421//extracellular region part;GO:0043226//organelle;GO:0005623//cell;GO:0005576//extracellular region	GO:0003674//molecular_function;GO:0016853//isomerase activity;GO:0003824//catalytic activity	GO:0008150//biological_process;GO:0009056//catabolic process;GO:0005975//carbohydrate metabolic process;GO:0006091//generation of precursor metabolites and energy;GO:0071704//organic substance metabolic process;GO:0009987//cellular process;GO:0008152//metabolic process;GO:0044237//cellular metabolic process;GO:0044238//primary metabolic process
ENSRNOT00000016121	1047.32	4621.54	2.28487	4.98762e-08	Sgk1	serum/glucocorticoid regulated kinase 1 [Source:RGD Symbol;Acc:3668]	Organismal Systems;Environmental Information Processing	Excretory system;Signal transduction	ko04151//PI3K-Akt signaling pathway;ko04068//FoxO signaling pathway;ko04960//Aldosterone-regulated sodium reabsorption	K13302	-	GO:0003674//molecular_function;GO:0043167//ion binding;GO:0016301//kinase activity;GO:0016772//transferase activity, transferring phosphorus-containing groups;GO:0016740//transferase activity;GO:0003824//catalytic activity;GO:0005488//binding;GO:0008289//lipid binding	GO:0043412//macromolecule modification;GO:0044238//primary metabolic process;GO:0009987//cellular process;GO:0036211//protein modification process;GO:0044267//cellular protein metabolic process;GO:0008152//metabolic process;GO:0071704//organic substance metabolic process;GO:0019538//protein metabolic process;GO:0006464//cellular protein modification process;GO:0044237//cellular metabolic process;…
ENSRNOT00000083351	18860	2773.47	-2.66831	4.98762e-08	Thbs1	thrombospondin 1 [Source:RGD Symbol;Acc:1588455]	Cellular Processes;Environmental Information Processing;Human Diseases	Cell growth and death;Infectious diseases;Cancers;Cellular commiunity;Signaling molecules and interaction;Transport and catabolism;Signal transduction	ko04151//PI3K-Akt signaling pathway;ko04510//Focal adhesion;ko04015//Rap1 signaling pathway;ko05205//Proteoglycans in cancer;ko04145//Phagosome;ko05206//MicroRNAs in cancer;ko04512//ECM-receptor interaction;ko04350//TGF-beta signaling pathway;ko04115//p53 signaling pathway;ko05144//Malaria;ko05219//Bladder cancer	K16857	GO:0005622//intracellular;GO:0043229//intracellular organelle;GO:0005783//endoplasmic reticulum;GO:0032991//macromolecular complex;GO:0043231//intracellular membrane-bounded organelle;GO:0031410//cytoplasmic vesicle;GO:0005737//cytoplasm;GO:0044464//cell part;GO:0044444//cytoplasmic part;GO:0031982//vesicle;GO:0005615//extracellular space;GO:0043234//protein complex;GO:0044424//intracellular part…	GO:0043167//ion binding;GO:0003674//molecular_function;GO:0005488//binding;GO:0008289//lipid binding	GO:0044238//primary metabolic process;GO:0030198//extracellular matrix organization;GO:0065007//biological regulation;GO:0016043//cellular component organization;GO:0016192//vesicle-mediated transport;GO:0050896//response to stimulus;GO:0043603//cellular amide metabolic process;GO:0009059//macromolecule biosynthetic process;GO:0048870//cell motility;GO:0044700//single organism signaling;GO:004423…
TCONS_00050410	139.563	0	-11.4443	5.01423e-08	Snrpb	XP_002830162.2 PREDICTED: LOW QUALITY PROTEIN: small nuclear ribonucleoprotein-associated proteins B and B' [Pongo abelii]	Genetic Information Processing	Transcription	ko03040//Spliceosome	K11086	GO:0005737//cytoplasm;GO:0044464//cell part;GO:0019012//virion;GO:0043233//organelle lumen;GO:0031974//membrane-enclosed lumen;GO:0043229//intracellular organelle;GO:0030529//intracellular ribonucleoprotein complex;GO:0043234//protein complex;GO:0044422//organelle part;GO:0044423//virion part;GO:0005622//intracellular;GO:0097525//spliceosomal snRNP complex;GO:1990234//transferase complex;GO:19909…	GO:1901363//heterocyclic compound binding;GO:0003723//RNA binding;GO:0097159//organic cyclic compound binding;GO:0003676//nucleic acid binding;GO:0005488//binding	GO:0034641//cellular nitrogen compound metabolic process;GO:0000377//RNA splicing, via transesterification reactions with bulged adenosine as nucleophile;GO:0032774//RNA biosynthetic process;GO:0022613//ribonucleoprotein complex biogenesis;GO:0008152//metabolic process;GO:0022618//ribonucleoprotein complex assembly;GO:0034622//cellular macromolecular complex assembly;GO:0065007//biological regula…
TCONS_00071890	123.84	1258.81	3.40799	5.07837e-08	Adamts7	XP_006243588.1 PREDICTED: A disintegrin and metalloproteinase with thrombospondin motifs 7 isoform X5 [Rattus norvegicus]	-	-	-	-	GO:0031012//extracellular matrix;GO:0044464//cell part;GO:0005623//cell	GO:0005488//binding;GO:0043169//cation binding;GO:0003824//catalytic activity;GO:0004175//endopeptidase activity;GO:0046872//metal ion binding;GO:0043167//ion binding;GO:0070011//peptidase activity, acting on L-amino acid peptides;GO:0016787//hydrolase activity;GO:0046914//transition metal ion binding;GO:0008233//peptidase activity	GO:0070555//response to interleukin-1;GO:0043170//macromolecule metabolic process;GO:0051239//regulation of multicellular organismal process;GO:0070887//cellular response to chemical stimulus;GO:0061035//regulation of cartilage development;GO:0034612//response to tumor necrosis factor;GO:0010033//response to organic substance;GO:0010506//regulation of autophagy;GO:0051716//cellular response to st…
TCONS_00055376	0	158.483	11.2368	5.08738e-08	Znf22	EDK99566.1 zinc finger protein 422, isoform CRA_b, partial [Mus musculus]	-	-	-	-	GO:0005623//cell;GO:0043233//organelle lumen;GO:0044422//organelle part;GO:0044428//nuclear part;GO:0070013//intracellular organelle lumen;GO:0031974//membrane-enclosed lumen;GO:0044424//intracellular part;GO:0044446//intracellular organelle part;GO:0044464//cell part;GO:0043227//membrane-bounded organelle;GO:0043229//intracellular organelle;GO:0031981//nuclear lumen;GO:0043226//organelle;GO:0043…	GO:0005488//binding;GO:0097159//organic cyclic compound binding;GO:1901363//heterocyclic compound binding;GO:0003676//nucleic acid binding;GO:0043169//cation binding;GO:0043167//ion binding	GO:0009059//macromolecule biosynthetic process;GO:0009887//organ morphogenesis;GO:0060255//regulation of macromolecule metabolic process;GO:0048513//animal organ development;GO:0034645//cellular macromolecule biosynthetic process;GO:0009058//biosynthetic process;GO:0048731//system development;GO:0065007//biological regulation;GO:0007275//multicellular organism development;GO:0043170//macromolecul…
ENSRNOT00000088686	5457.25	1242.69	-2.02351	5.13505e-08	Fam198b	family with sequence similarity 198, member B [Source:RGD Symbol;Acc:735075]	-	-	-	-	GO:0005794//Golgi apparatus;GO:0043226//organelle;GO:0012505//endomembrane system;GO:0005623//cell;GO:0044424//intracellular part;GO:0043231//intracellular membrane-bounded organelle;GO:0005737//cytoplasm;GO:0005575//cellular_component;GO:0043229//intracellular organelle;GO:0044444//cytoplasmic part;GO:0044464//cell part;GO:0005622//intracellular;GO:0043227//membrane-bounded organelle	-	-
TCONS_00022535	3600.81	821.713	-2.02891	5.17557e-08	Pds5a	NP_001077093.1 sister chromatid cohesion protein PDS5 homolog A [Rattus norvegicus]	-	-	-	-	-	-	-
ENSRNOT00000066199	2348	550.333	-1.98397	5.20438e-08	Fubp1	far upstream element binding protein 1 [Source:RGD Symbol;Acc:1591892]	-	-	-	-	GO:0043227//membrane-bounded organelle;GO:0044424//intracellular part;GO:0005623//cell;GO:0043226//organelle;GO:0005622//intracellular;GO:0043231//intracellular membrane-bounded organelle;GO:0005634//nucleus;GO:0043229//intracellular organelle;GO:0005575//cellular_component;GO:0044464//cell part	GO:0097159//organic cyclic compound binding;GO:0003723//RNA binding;GO:1901363//heterocyclic compound binding;GO:0005488//binding;GO:0003676//nucleic acid binding;GO:0003674//molecular_function	GO:0009058//biosynthetic process;GO:0008152//metabolic process;GO:0008150//biological_process;GO:0006807//nitrogen compound metabolic process;GO:0044237//cellular metabolic process;GO:0009987//cellular process;GO:0034641//cellular nitrogen compound metabolic process
ENSRNOT00000018872	411.377	1702.78	2.16127	5.22801e-08	Jade1	jade family PHD finger 1 [Source:RGD Symbol;Acc:1306920]	-	-	-	-	GO:0005886//plasma membrane;GO:0044464//cell part;GO:0071944//cell periphery;GO:0044422//organelle part;GO:0016020//membrane;GO:0043233//organelle lumen;GO:0005856//cytoskeleton;GO:0005929//cilium;GO:0005623//cell;GO:0031974//membrane-enclosed lumen;GO:0044424//intracellular part;GO:0044430//cytoskeletal part;GO:0043231//intracellular membrane-bounded organelle;GO:0070013//intracellular organelle…	GO:0043167//ion binding;GO:0000988//transcription factor activity, protein binding;GO:0005488//binding;GO:0003674//molecular_function	GO:0007154//cell communication;GO:0050896//response to stimulus;GO:0044237//cellular metabolic process;GO:0071704//organic substance metabolic process;GO:0019538//protein metabolic process;GO:0007165//signal transduction;GO:0044267//cellular protein metabolic process;GO:0050789//regulation of biological process;GO:0006464//cellular protein modification process;GO:0023052//signaling;GO:0000278//mi…
TCONS_00052013	39023.8	6742.8	-2.39256	5.22801e-08	Cald1	EDM15312.1 caldesmon 1, isoform CRA_b [Rattus norvegicus]	Organismal Systems	Circulatory system	ko04270//Vascular smooth muscle contraction	K12327	GO:0005737//cytoplasm;GO:0042995//cell projection;GO:0005856//cytoskeleton;GO:0005622//intracellular;GO:0043226//organelle;GO:0044297//cell body;GO:0016020//membrane;GO:0015629//actin cytoskeleton;GO:0045202//synapse;GO:0043228//non-membrane-bounded organelle;GO:0044444//cytoplasmic part;GO:0043232//intracellular non-membrane-bounded organelle;GO:0044424//intracellular part;GO:0043229//intracellu…	GO:0005515//protein binding;GO:0008092//cytoskeletal protein binding;GO:0005488//binding	GO:0050896//response to stimulus;GO:0000003//reproduction;GO:0044057//regulation of system process;GO:0022607//cellular component assembly;GO:0009719//response to endogenous stimulus;GO:0071840//cellular component organization or biogenesis;GO:0043393//regulation of protein binding;GO:0009987//cellular process;GO:0044703//multi-organism reproductive process;GO:0050789//regulation of biological pr…
ENSRNOT00000028546	202.163	1410.83	2.94376	5.38986e-08	Dbp	D-box binding PAR bZIP transcription factor [Source:RGD Symbol;Acc:2491]	-	-	-	-	GO:0043229//intracellular organelle;GO:0043231//intracellular membrane-bounded organelle;GO:0044424//intracellular part;GO:0043226//organelle;GO:0005575//cellular_component;GO:0044464//cell part;GO:0005623//cell;GO:0005634//nucleus;GO:0005622//intracellular;GO:0043227//membrane-bounded organelle	GO:1901363//heterocyclic compound binding;GO:0003677//DNA binding;GO:0005488//binding;GO:0003676//nucleic acid binding;GO:0003674//molecular_function;GO:0097159//organic cyclic compound binding;GO:0001071//nucleic acid binding transcription factor activity	GO:0009058//biosynthetic process;GO:0008152//metabolic process;GO:0034641//cellular nitrogen compound metabolic process;GO:0008150//biological_process;GO:0044237//cellular metabolic process;GO:0048856//anatomical structure development;GO:0006807//nitrogen compound metabolic process;GO:0032502//developmental process;GO:0009987//cellular process
ENSRNOT00000087191	1057.76	7000.86	2.88088	5.39278e-08	Aqp1	aquaporin 1 [Source:RGD Symbol;Acc:2141]	Organismal Systems	Excretory system;Endocrine system;Digestive system	ko04924//Renin secretion;ko04976//Bile secretion;ko04964//Proximal tubule bicarbonate reclamation	K09864	GO:0005575//cellular_component	GO:0005215//transporter activity;GO:0022857//transmembrane transporter activity;GO:0003674//molecular_function	GO:0051179//localization;GO:0008150//biological_process;GO:0009987//cellular process;GO:0044763//single-organism cellular process;GO:0006810//transport;GO:0044765//single-organism transport;GO:0044699//single-organism process;GO:0051234//establishment of localization;GO:1902578//single-organism localization;GO:0055085//transmembrane transport
TCONS_00020308	2244.73	413.467	-2.31401	5.49889e-08	Cdc42bpa	EDL94816.1 CDC42 binding protein kinase alpha, isoform CRA_a [Rattus norvegicus]	-	-	-	-	GO:0005623//cell;GO:0043229//intracellular organelle;GO:0031982//vesicle;GO:0044464//cell part;GO:0005856//cytoskeleton;GO:0044446//intracellular organelle part;GO:0005622//intracellular;GO:0031988//membrane-bounded vesicle;GO:0044424//intracellular part;GO:0044430//cytoskeletal part;GO:0030054//cell junction;GO:0043227//membrane-bounded organelle;GO:0043232//intracellular non-membrane-bounded or…	GO:0032549//ribonucleoside binding;GO:0005488//binding;GO:0016301//kinase activity;GO:1901363//heterocyclic compound binding;GO:0005515//protein binding;GO:0097159//organic cyclic compound binding;GO:0032550//purine ribonucleoside binding;GO:0016772//transferase activity, transferring phosphorus-containing groups;GO:0046872//metal ion binding;GO:0097367//carbohydrate derivative binding;GO:0043169…	GO:0030029//actin filament-based process;GO:0051179//localization;GO:0008152//metabolic process;GO:0050794//regulation of cellular process;GO:0051649//establishment of localization in cell;GO:0007010//cytoskeleton organization;GO:0051640//organelle localization;GO:0006796//phosphate-containing compound metabolic process;GO:0051234//establishment of localization;GO:0016043//cellular component orga…
TCONS_00042844	485.95	31.39	-3.83574	5.53349e-08	Nexn	NP_631977.1 nexilin isoform b [Rattus norvegicus]	-	-	-	-	-	-	-
ENSRNOT00000011344	6062.44	1315.33	-2.07679	5.66817e-08	Tnfrsf11b	TNF receptor superfamily member 11B [Source:RGD Symbol;Acc:619802]	Environmental Information Processing;Organismal Systems	Signaling molecules and interaction;Development	ko04060//Cytokine-cytokine receptor interaction;ko04380//Osteoclast differentiation	K05148	GO:0005886//plasma membrane;GO:0005578//proteinaceous extracellular matrix;GO:0005615//extracellular space;GO:0016020//membrane;GO:0071944//cell periphery;GO:0005575//cellular_component;GO:0005576//extracellular region;GO:0044464//cell part;GO:0031012//extracellular matrix;GO:0044421//extracellular region part;GO:0005623//cell	GO:0003674//molecular_function;GO:0004871//signal transducer activity	GO:0044699//single-organism process;GO:0008150//biological_process;GO:0016043//cellular component organization;GO:0065008//regulation of biological quality;GO:0009987//cellular process;GO:0008219//cell death;GO:0050789//regulation of biological process;GO:0050896//response to stimulus;GO:0044763//single-organism cellular process;GO:0023052//signaling;GO:0071840//cellular component organization or…
ENSRNOT00000008971	152.587	0	-10.0038	5.76528e-08	Itga11	integrin subunit alpha 11 [Source:RGD Symbol;Acc:1311711]	Environmental Information Processing;Cellular Processes;Human Diseases	Cellular commiunity;Cardiovascular diseases;Signaling molecules and interaction;Signal transduction;Cell motility	ko04151//PI3K-Akt signaling pathway;ko04510//Focal adhesion;ko04810//Regulation of actin cytoskeleton;ko04512//ECM-receptor interaction;ko05414//Dilated cardiomyopathy (DCM);ko05410//Hypertrophic cardiomyopathy (HCM);ko05412//Arrhythmogenic right ventricular cardiomyopathy (ARVC)	K06587	GO:0005575//cellular_component;GO:0005623//cell;GO:0005886//plasma membrane;GO:0071944//cell periphery;GO:0016020//membrane;GO:0044464//cell part;GO:0043234//protein complex;GO:0032991//macromolecular complex	GO:0004871//signal transducer activity;GO:0003674//molecular_function	GO:0007165//signal transduction;GO:0022610//biological adhesion;GO:0044700//single organism signaling;GO:0044763//single-organism cellular process;GO:0051674//localization of cell;GO:0051716//cellular response to stimulus;GO:0050794//regulation of cellular process;GO:0050896//response to stimulus;GO:0065007//biological regulation;GO:0044699//single-organism process;GO:0008150//biological_process;…
ENSRNOT00000040270	9.33333	487	5.73051	5.88575e-08	Col20a1	-	-	-	-	-	-	-	-
ENSRNOT00000065895	42387.5	6642.67	-2.5642	5.89845e-08	Myh10	myosin heavy chain 10 [Source:RGD Symbol;Acc:71000]	Cellular Processes	Cell motility;Cellular commiunity	ko04810//Regulation of actin cytoskeleton;ko04530//Tight junction	K10352	GO:0043226//organelle;GO:0044424//intracellular part;GO:0005856//cytoskeleton;GO:0005623//cell;GO:0005886//plasma membrane;GO:0005737//cytoplasm;GO:0005575//cellular_component;GO:0016020//membrane;GO:0005622//intracellular;GO:0032991//macromolecular complex;GO:0044464//cell part;GO:0043229//intracellular organelle;GO:0043234//protein complex;GO:0043228//non-membrane-bounded organelle;GO:0071944//…	GO:0043167//ion binding;GO:0003674//molecular_function;GO:0005488//binding;GO:0005515//protein binding;GO:0008092//cytoskeletal protein binding	GO:0044767//single-organism developmental process;GO:0048646//anatomical structure formation involved in morphogenesis;GO:0006810//transport;GO:0044802//single-organism membrane organization;GO:0000278//mitotic cell cycle;GO:0007009//plasma membrane organization;GO:0061024//membrane organization;GO:0048870//cell motility;GO:0008150//biological_process;GO:0010256//endomembrane system organization;…
ENSRNOT00000008504	263.707	1073.85	2.13455	6.28556e-08	Hspa2	heat shock protein family A member 2 [Source:RGD Symbol;Acc:620664]	Human Diseases;Cellular Processes;Environmental Information Processing;Genetic Information Processing;Organismal Systems	Transport and catabolism;Folding, sorting and degradation;Aging;Signal transduction;Transcription;Endocrine system;Immune system;Infectious diseases	ko04144//Endocytosis;ko04010//MAPK signaling pathway;ko04141//Protein processing in endoplasmic reticulum;ko05169//Epstein-Barr virus infection;ko05164//Influenza A;ko03040//Spliceosome;ko04915//Estrogen signaling pathway;ko05162//Measles;ko05145//Toxoplasmosis;ko04612//Antigen processing and presentation;ko04213//Longevity regulating pathway - multiple species;ko05134//Legionellosis	K03283	GO:0044424//intracellular part;GO:0043231//intracellular membrane-bounded organelle;GO:0005886//plasma membrane;GO:0071944//cell periphery;GO:0005576//extracellular region;GO:0005737//cytoplasm;GO:0044444//cytoplasmic part;GO:0070013//intracellular organelle lumen;GO:0005829//cytosol;GO:0016020//membrane;GO:0031974//membrane-enclosed lumen;GO:0005694//chromosome;GO:0044464//cell part;GO:0044421//…	GO:0043167//ion binding;GO:0003674//molecular_function;GO:0005488//binding;GO:0005515//protein binding;GO:0019899//enzyme binding;GO:0008289//lipid binding;GO:0051082//unfolded protein binding	GO:0044238//primary metabolic process;GO:0006464//cellular protein modification process;GO:0009987//cellular process;GO:0000278//mitotic cell cycle;GO:0043412//macromolecule modification;GO:0006950//response to stress;GO:0055085//transmembrane transport;GO:0043170//macromolecule metabolic process;GO:0071840//cellular component organization or biogenesis;GO:0051234//establishment of localization;G…
ENSRNOT00000012224	141.667	757	2.54704	6.28556e-08	Tmem17	transmembrane protein 17 [Source:RGD Symbol;Acc:1310566]	-	-	-	-	GO:0042995//cell projection;GO:0005929//cilium;GO:0005886//plasma membrane;GO:0005623//cell;GO:0005575//cellular_component;GO:0071944//cell periphery;GO:0032991//macromolecular complex;GO:0044464//cell part;GO:0043226//organelle;GO:0016020//membrane;GO:0043234//protein complex	-	GO:0071840//cellular component organization or biogenesis;GO:0023052//signaling;GO:0044699//single-organism process;GO:0009987//cellular process;GO:0050789//regulation of biological process;GO:0008150//biological_process;GO:0044085//cellular component biogenesis;GO:0065007//biological regulation;GO:0022607//cellular component assembly;GO:0016043//cellular component organization;GO:0051716//cellul…
TCONS_00004093	190.623	0	-10.8031	6.42391e-08	Ifit2	NP_001019924.1 interferon-induced protein with tetratricopeptide repeats 2 [Rattus norvegicus]	-	-	-	-	-	-	-
TCONS_00026630	0	137.223	8.91687	6.67761e-08	Atp8a2	XP_003751540.1 PREDICTED: phospholipid-transporting ATPase IB isoform X1 [Rattus norvegicus]	-	-	-	-	-	-	-
TCONS_00041840	156.577	0	-10.4546	6.917e-08	Slc25a44	XP_015850745.1 PREDICTED: solute carrier family 25 member 44 isoform X3 [Peromyscus maniculatus bairdii]	-	-	-	-	GO:0044425//membrane part;GO:0031224//intrinsic component of membrane;GO:0043226//organelle;GO:0043231//intracellular membrane-bounded organelle;GO:0044422//organelle part;GO:0031975//envelope;GO:0005623//cell;GO:0043229//intracellular organelle;GO:0044446//intracellular organelle part;GO:0043227//membrane-bounded organelle;GO:0031090//organelle membrane;GO:0019866//organelle inner membrane;GO:00…	-	GO:0009987//cellular process;GO:0051234//establishment of localization;GO:0044763//single-organism cellular process;GO:0044699//single-organism process;GO:0051179//localization
ENSRNOT00000001973	37.6667	418	3.57556	6.98952e-08	Fzd9	frizzled class receptor 9 [Source:RGD Symbol;Acc:628817]	Environmental Information Processing;Cellular Processes;Organismal Systems;Human Diseases	Cancers;Infectious diseases;Endocrine system;Cellular commiunity;Signal transduction	ko05200//Pathways in cancer;ko05166//HTLV-I infection;ko05205//Proteoglycans in cancer;ko04390//Hippo signaling pathway;ko04310//Wnt signaling pathway;ko04550//Signaling pathways regulating pluripotency of stem cells;ko04916//Melanogenesis;ko05217//Basal cell carcinoma	K02842	GO:0005623//cell;GO:0016020//membrane;GO:0005737//cytoplasm;GO:0005886//plasma membrane;GO:0005575//cellular_component;GO:0044464//cell part;GO:0071944//cell periphery;GO:0044424//intracellular part;GO:0005622//intracellular	GO:0003674//molecular_function;GO:0004871//signal transducer activity	GO:0061024//membrane organization;GO:0048869//cellular developmental process;GO:0048856//anatomical structure development;GO:0007165//signal transduction;GO:0007267//cell-cell signaling;GO:0032502//developmental process;GO:0040007//growth;GO:0007049//cell cycle;GO:0050896//response to stimulus;GO:0002376//immune system process;GO:0023052//signaling;GO:0009987//cellular process;GO:0030154//cell di…
ENSRNOT00000003932	2194.77	7764.68	1.95176	7.13542e-08	Atp1b1	ATPase Na+/K+ transporting subunit beta 1 [Source:RGD Symbol;Acc:2170]	Environmental Information Processing;Organismal Systems	Signal transduction;Digestive system;Excretory system;Endocrine system;Circulatory system	ko04024//cAMP signaling pathway;ko04022//cGMP - PKG signaling pathway;ko04261//Adrenergic signaling in cardiomyocytes;ko04919//Thyroid hormone signaling pathway;ko04972//Pancreatic secretion;ko04911//Insulin secretion;ko04974//Protein digestion and absorption;ko04970//Salivary secretion;ko04260//Cardiac muscle contraction;ko04971//Gastric acid secretion;ko04976//Bile secretion;ko04918//Thyroid ho…	K01540	GO:0005886//plasma membrane;GO:0016020//membrane;GO:0044421//extracellular region part;GO:0005623//cell;GO:0005576//extracellular region;GO:0071944//cell periphery;GO:0043226//organelle;GO:0005622//intracellular;GO:0044464//cell part;GO:0005615//extracellular space;GO:0005575//cellular_component	GO:0016887//ATPase activity;GO:0003824//catalytic activity;GO:0098772//molecular function regulator;GO:0016462//pyrophosphatase activity;GO:0016787//hydrolase activity;GO:0016818//hydrolase activity, acting on acid anhydrides, in phosphorus-containing anhydrides;GO:0016817//hydrolase activity, acting on acid anhydrides;GO:0019899//enzyme binding;GO:0005515//protein binding;GO:0005488//binding;GO:…	GO:0065008//regulation of biological quality;GO:0044700//single organism signaling;GO:0032501//multicellular organismal process;GO:0051716//cellular response to stimulus;GO:0061024//membrane organization;GO:0007009//plasma membrane organization;GO:0007165//signal transduction;GO:0044281//small molecule metabolic process;GO:0044710//single-organism metabolic process;GO:0034641//cellular nitrogen c…
ENSRNOT00000008764	123.667	728.333	2.69474	7.45605e-08	Rbm38	RNA binding motif protein 38 [Source:RGD Symbol;Acc:1308503]	-	-	-	-	GO:0005622//intracellular;GO:0043226//organelle;GO:0005737//cytoplasm;GO:0005829//cytosol;GO:0005623//cell;GO:0044464//cell part;GO:0043231//intracellular membrane-bounded organelle;GO:0043227//membrane-bounded organelle;GO:0005575//cellular_component;GO:0005634//nucleus;GO:0044424//intracellular part;GO:0044444//cytoplasmic part;GO:0043229//intracellular organelle	GO:0003676//nucleic acid binding;GO:0003674//molecular_function;GO:0003729//mRNA binding;GO:1901363//heterocyclic compound binding;GO:0003723//RNA binding;GO:0097159//organic cyclic compound binding;GO:0005488//binding;GO:0044822//poly(A) RNA binding	GO:0044270//cellular nitrogen compound catabolic process;GO:0000278//mitotic cell cycle;GO:0034655//nucleobase-containing compound catabolic process;GO:0007165//signal transduction;GO:1901360//organic cyclic compound metabolic process;GO:0008152//metabolic process;GO:0046700//heterocycle catabolic process;GO:0006950//response to stress;GO:0050794//regulation of cellular process;GO:0030154//cell d…
ENSRNOT00000041689	268	1377.67	2.45048	7.72069e-08	Epha4	Eph receptor A4 [Source:RGD Symbol;Acc:1560587]	Organismal Systems	Development	ko04360//Axon guidance	K05105	GO:0031982//vesicle;GO:0005783//endoplasmic reticulum;GO:0031410//cytoplasmic vesicle;GO:0044464//cell part;GO:0005768//endosome;GO:0016020//membrane;GO:0005737//cytoplasm;GO:0043231//intracellular membrane-bounded organelle;GO:0012505//endomembrane system;GO:0005622//intracellular;GO:0005856//cytoskeleton;GO:0044424//intracellular part;GO:0005575//cellular_component;GO:0043226//organelle;GO:0071…	GO:0004871//signal transducer activity;GO:0003674//molecular_function;GO:0043167//ion binding;GO:0016772//transferase activity, transferring phosphorus-containing groups;GO:0005488//binding;GO:0003824//catalytic activity;GO:0016740//transferase activity;GO:0005515//protein binding;GO:0019899//enzyme binding;GO:0016301//kinase activity	GO:0048869//cellular developmental process;GO:0008150//biological_process;GO:0065007//biological regulation;GO:0044238//primary metabolic process;GO:0051716//cellular response to stimulus;GO:0006950//response to stress;GO:0036211//protein modification process;GO:0006464//cellular protein modification process;GO:0023052//signaling;GO:0043412//macromolecule modification;GO:0050789//regulation of bi…
ENSRNOT00000044240	2745.39	613.79	-2.03949	7.99335e-08	Stag2	stromal antigen 2 [Source:RGD Symbol;Acc:1562042]	Cellular Processes	Cell growth and death	ko04110//Cell cycle	K06671	GO:0043228//non-membrane-bounded organelle;GO:0043227//membrane-bounded organelle;GO:0005856//cytoskeleton;GO:0043231//intracellular membrane-bounded organelle;GO:0043232//intracellular non-membrane-bounded organelle;GO:0044464//cell part;GO:0043234//protein complex;GO:0005634//nucleus;GO:0032991//macromolecular complex;GO:0044424//intracellular part;GO:0043229//intracellular organelle;GO:0005575…	GO:0003674//molecular_function;GO:0001071//nucleic acid binding transcription factor activity	GO:0090304//nucleic acid metabolic process;GO:0071704//organic substance metabolic process;GO:0007010//cytoskeleton organization;GO:0008152//metabolic process;GO:0022607//cellular component assembly;GO:0034641//cellular nitrogen compound metabolic process;GO:0044085//cellular component biogenesis;GO:1901360//organic cyclic compound metabolic process;GO:0006259//DNA metabolic process;GO:0006139//n…
TCONS_00019690	1742.09	202.723	-2.96248	8.32491e-08	Kif21b	XP_006249919.1 PREDICTED: kinesin-like protein KIF21B isoform X5 [Rattus norvegicus]	-	-	-	-	-	-	-
TCONS_00074010	0	128.677	9.59495	8.32491e-08	Tmod2	NP_113801.1 tropomodulin-2 [Rattus norvegicus]	-	-	-	-	-	-	-
ENSRNOT00000066226	2641	540.667	-2.17086	8.70195e-08	Smc2	structural maintenance of chromosomes 2 [Source:RGD Symbol;Acc:1305227]	-	-	-	-	GO:0044464//cell part;GO:0005575//cellular_component;GO:0031974//membrane-enclosed lumen;GO:0000228//nuclear chromosome;GO:0043234//protein complex;GO:0005576//extracellular region;GO:0043228//non-membrane-bounded organelle;GO:0043226//organelle;GO:0043229//intracellular organelle;GO:0044424//intracellular part;GO:0005623//cell;GO:0043231//intracellular membrane-bounded organelle;GO:0005615//extr…	GO:0003674//molecular_function;GO:1901363//heterocyclic compound binding;GO:0005488//binding;GO:0097159//organic cyclic compound binding;GO:0003676//nucleic acid binding;GO:0043167//ion binding;GO:0003677//DNA binding	GO:0008150//biological_process;GO:0000278//mitotic cell cycle;GO:0007049//cell cycle;GO:0044699//single-organism process;GO:0071840//cellular component organization or biogenesis;GO:0007059//chromosome segregation;GO:0051276//chromosome organization;GO:0006996//organelle organization;GO:0009987//cellular process;GO:0044763//single-organism cellular process;GO:0016043//cellular component organizat…
TCONS_00060602	0	122.49	10.5539	9.37972e-08	Grhl3	XP_006239211.1 PREDICTED: grainyhead-like protein 3 homolog isoform X2 [Rattus norvegicus]	-	-	-	-	-	-	-
ENSRNOT00000008838	1306.02	272.9	-2.14943	9.42553e-08	Sept7	septin 7 [Source:RGD Symbol;Acc:620469]	-	-	-	-	GO:0044424//intracellular part;GO:0032991//macromolecular complex;GO:0044464//cell part;GO:0043232//intracellular non-membrane-bounded organelle;GO:0043226//organelle;GO:0043229//intracellular organelle;GO:0005737//cytoplasm;GO:0043234//protein complex;GO:0005575//cellular_component;GO:0005856//cytoskeleton;GO:0005622//intracellular;GO:0043228//non-membrane-bounded organelle;GO:0005623//cell	GO:0003674//molecular_function;GO:0005488//binding;GO:0043167//ion binding	-
ENSRNOT00000089458	0	125.437	9.42347	9.56946e-08	Fndc1	fibronectin type III domain containing 1 [Source:RGD Symbol;Acc:1310640]	-	-	-	-	GO:0043231//intracellular membrane-bounded organelle;GO:0005623//cell;GO:0044422//organelle part;GO:0005634//nucleus;GO:0044464//cell part;GO:0031974//membrane-enclosed lumen;GO:0031981//nuclear lumen;GO:0044424//intracellular part;GO:0043233//organelle lumen;GO:0005622//intracellular;GO:0005654//nucleoplasm;GO:0005575//cellular_component;GO:0044428//nuclear part;GO:0070013//intracellular organel…	-	-
ENSRNOT00000002809	4485	15084.3	1.88093	9.63851e-08	Igfbp7	insulin-like growth factor binding protein 7 [Source:RGD Symbol;Acc:1306201]	-	-	-	-	GO:0005575//cellular_component;GO:0043226//organelle;GO:0005576//extracellular region;GO:0044421//extracellular region part;GO:0005615//extracellular space	GO:0003674//molecular_function	GO:0009058//biosynthetic process;GO:0032502//developmental process;GO:0007155//cell adhesion;GO:0008152//metabolic process;GO:0006950//response to stress;GO:0044699//single-organism process;GO:0008150//biological_process;GO:0044710//single-organism metabolic process;GO:0050896//response to stimulus;GO:0040007//growth;GO:0006629//lipid metabolic process;GO:0071704//organic substance metabolic proc…
TCONS_00037596	0	131.66	10.7814	9.86399e-08	Ankh	NP_446166.1 progressive ankylosis protein homolog [Rattus norvegicus]	-	-	-	-	GO:0016020//membrane;GO:0031224//intrinsic component of membrane;GO:0016021//integral component of membrane;GO:0044425//membrane part	GO:0008509//anion transmembrane transporter activity;GO:0015103//inorganic anion transmembrane transporter activity;GO:0022857//transmembrane transporter activity;GO:0022804//active transmembrane transporter activity;GO:0022892//substrate-specific transporter activity;GO:0015075//ion transmembrane transporter activity;GO:0005215//transporter activity;GO:0022891//substrate-specific transmembrane t…	GO:0006817//phosphate ion transport;GO:0006811//ion transport;GO:0051179//localization;GO:0006820//anion transport;GO:0030278//regulation of ossification;GO:0050789//regulation of biological process;GO:0044765//single-organism transport;GO:1902578//single-organism localization;GO:0065007//biological regulation;GO:0044699//single-organism process;GO:0051234//establishment of localization;GO:000681…
ENSRNOT00000039275	635.667	3771	2.68839	9.99513e-08	Hspb8	heat shock protein family B (small) member 8 [Source:RGD Symbol;Acc:71003]	-	-	-	-	GO:0044464//cell part;GO:0044424//intracellular part;GO:0043231//intracellular membrane-bounded organelle;GO:0043226//organelle;GO:0005622//intracellular;GO:0005634//nucleus;GO:0005623//cell;GO:0043227//membrane-bounded organelle;GO:0043229//intracellular organelle;GO:0005575//cellular_component;GO:0044444//cytoplasmic part;GO:0005737//cytoplasm;GO:0005829//cytosol	GO:0003674//molecular_function	-
TCONS_00019693	1744.35	173.407	-3.26102	1.02162e-07	Kif21b	XP_006249920.1 PREDICTED: kinesin-like protein KIF21B isoform X6 [Rattus norvegicus]	-	-	-	-	-	-	-
ENSRNOT00000024974	4830.7	888.92	-2.34705	1.07768e-07	Adam12	ADAM metallopeptidase domain 12 [Source:RGD Symbol;Acc:1583652]	-	-	-	-	GO:0005622//intracellular;GO:0005654//nucleoplasm;GO:0005886//plasma membrane;GO:0044428//nuclear part;GO:0005634//nucleus;GO:0044446//intracellular organelle part;GO:0043233//organelle lumen;GO:0043229//intracellular organelle;GO:0005623//cell;GO:0044421//extracellular region part;GO:0005576//extracellular region;GO:0044422//organelle part;GO:0031974//membrane-enclosed lumen;GO:0005615//extracel…	GO:0005488//binding;GO:0003824//catalytic activity;GO:0008233//peptidase activity;GO:0016787//hydrolase activity;GO:0003674//molecular_function;GO:0043167//ion binding	GO:0008150//biological_process
ENSRNOT00000017379	3279.33	743	-2.0416	1.12812e-07	Naa15	N(alpha)-acetyltransferase 15, NatA auxiliary subunit [Source:RGD Symbol;Acc:1310984]	-	-	-	-	GO:0005634//nucleus;GO:0043229//intracellular organelle;GO:0005622//intracellular;GO:0043231//intracellular membrane-bounded organelle;GO:0005737//cytoplasm;GO:0043234//protein complex;GO:0043227//membrane-bounded organelle;GO:0044444//cytoplasmic part;GO:0043226//organelle;GO:0005575//cellular_component;GO:0032991//macromolecular complex;GO:0005623//cell;GO:0044424//intracellular part;GO:0044464…	GO:0003674//molecular_function;GO:0016740//transferase activity;GO:0003723//RNA binding;GO:0005488//binding;GO:0016746//transferase activity, transferring acyl groups;GO:0003676//nucleic acid binding;GO:1901363//heterocyclic compound binding;GO:0003824//catalytic activity;GO:0097159//organic cyclic compound binding	GO:0036211//protein modification process;GO:0043412//macromolecule modification;GO:0016265//death;GO:0051604//protein maturation;GO:0044763//single-organism cellular process;GO:0008150//biological_process;GO:0044238//primary metabolic process;GO:0071704//organic substance metabolic process;GO:0008152//metabolic process;GO:0006807//nitrogen compound metabolic process;GO:0043170//macromolecule meta…
ENSRNOT00000026897	43.6667	429.667	3.43246	1.14047e-07	Rom1	retinal outer segment membrane protein 1 [Source:RGD Symbol;Acc:1306070]	-	-	-	-	GO:0044464//cell part;GO:0005929//cilium;GO:0043226//organelle;GO:0005623//cell;GO:0042995//cell projection;GO:0016020//membrane;GO:0005575//cellular_component;GO:0005886//plasma membrane;GO:0071944//cell periphery	GO:0003674//molecular_function	GO:0007165//signal transduction;GO:0048869//cellular developmental process;GO:0050789//regulation of biological process;GO:0050877//neurological system process;GO:0032501//multicellular organismal process;GO:0030154//cell differentiation;GO:0022610//biological adhesion;GO:0044767//single-organism developmental process;GO:0044700//single organism signaling;GO:0050896//response to stimulus;GO:00650…
ENSRNOT00000027615	445.333	1968	2.26936	1.18746e-07	Slc25a42	solute carrier family 25, member 42 [Source:RGD Symbol;Acc:1592346]	-	-	-	-	GO:0044444//cytoplasmic part;GO:0044464//cell part;GO:0005739//mitochondrion;GO:0043226//organelle;GO:0005575//cellular_component;GO:0043227//membrane-bounded organelle;GO:0044424//intracellular part;GO:0005634//nucleus;GO:0005623//cell;GO:0043231//intracellular membrane-bounded organelle;GO:0043229//intracellular organelle;GO:0005737//cytoplasm;GO:0005622//intracellular	GO:0022857//transmembrane transporter activity;GO:0005215//transporter activity;GO:0003674//molecular_function	GO:0009987//cellular process;GO:0055085//transmembrane transport;GO:0044763//single-organism cellular process;GO:1902578//single-organism localization;GO:0051179//localization;GO:0044765//single-organism transport;GO:0044699//single-organism process;GO:0051234//establishment of localization;GO:0006810//transport;GO:0008150//biological_process
ENSRNOT00000012715	3819.14	690.27	-2.35556	1.19259e-07	Tmpo	thymopoietin [Source:RGD Symbol;Acc:3875]	-	-	-	-	GO:0044424//intracellular part;GO:0044444//cytoplasmic part;GO:0043229//intracellular organelle;GO:0005737//cytoplasm;GO:0005575//cellular_component;GO:0005635//nuclear envelope;GO:0044422//organelle part;GO:0005783//endoplasmic reticulum;GO:0043231//intracellular membrane-bounded organelle;GO:0031975//envelope;GO:0043232//intracellular non-membrane-bounded organelle;GO:0005622//intracellular;GO:…	GO:0097159//organic cyclic compound binding;GO:0003677//DNA binding;GO:0005488//binding;GO:0003676//nucleic acid binding;GO:1901363//heterocyclic compound binding;GO:0003674//molecular_function	GO:0008152//metabolic process;GO:0044237//cellular metabolic process;GO:0009058//biosynthetic process;GO:0009987//cellular process;GO:0008150//biological_process;GO:0034641//cellular nitrogen compound metabolic process;GO:0061024//membrane organization;GO:0071840//cellular component organization or biogenesis;GO:0016043//cellular component organization;GO:0006807//nitrogen compound metabolic proc…
ENSRNOT00000089482	0	125.937	11.2046	1.20159e-07	Slc6a12	solute carrier family 6 member 12 [Source:RGD Symbol;Acc:620255]	-	-	-	-	GO:0005886//plasma membrane;GO:0044464//cell part;GO:0071944//cell periphery;GO:0005575//cellular_component;GO:0016020//membrane;GO:0005623//cell	GO:0022857//transmembrane transporter activity;GO:0003674//molecular_function;GO:0005215//transporter activity	GO:0065008//regulation of biological quality;GO:0006810//transport;GO:1902578//single-organism localization;GO:0044763//single-organism cellular process;GO:0044765//single-organism transport;GO:0006950//response to stress;GO:0051234//establishment of localization;GO:0065007//biological regulation;GO:0009987//cellular process;GO:0042592//homeostatic process;GO:0008150//biological_process;GO:004469…
TCONS_00063299	72.3333	556.983	3.04696	1.20384e-07	Kif26a	XP_006240698.1 PREDICTED: kinesin-like protein KIF26A isoform X2 [Rattus norvegicus]	-	-	-	-	-	-	-
ENSRNOT00000086830	492.737	1774.57	1.95912	1.25566e-07	Fam53b	family with sequence similarity 53, member B [Source:RGD Symbol;Acc:1310799]	-	-	-	-	GO:0005623//cell;GO:0043229//intracellular organelle;GO:0044464//cell part;GO:0044424//intracellular part;GO:0043227//membrane-bounded organelle;GO:0005634//nucleus;GO:0005622//intracellular;GO:0043231//intracellular membrane-bounded organelle;GO:0043226//organelle;GO:0005575//cellular_component	-	GO:0065007//biological regulation;GO:0050896//response to stimulus;GO:0016482//cytoplasmic transport;GO:0050794//regulation of cellular process;GO:0046907//intracellular transport;GO:0009987//cellular process;GO:0051234//establishment of localization;GO:0051716//cellular response to stimulus;GO:0051169//nuclear transport;GO:0051179//localization;GO:0044700//single organism signaling;GO:0044763//s…
ENSRNOT00000009221	465.667	1773.67	2.06	1.25619e-07	Galm	galactose mutarotase [Source:RGD Symbol;Acc:1359459]	Metabolism	Global and Overview;Carbohydrate metabolism	ko01100//Metabolic pathways;ko01110//Biosynthesis of secondary metabolites;ko01130//Biosynthesis of antibiotics;ko01120//Microbial metabolism in diverse environments;ko00010//Glycolysis / Gluconeogenesis;ko00052//Galactose metabolism	K01785	GO:0043226//organelle;GO:0005575//cellular_component;GO:0005576//extracellular region;GO:0044424//intracellular part;GO:0005737//cytoplasm;GO:0044464//cell part;GO:0005623//cell;GO:0005615//extracellular space;GO:0005622//intracellular;GO:0044421//extracellular region part	GO:0016853//isomerase activity;GO:0003674//molecular_function;GO:0003824//catalytic activity	GO:0008152//metabolic process;GO:0044710//single-organism metabolic process;GO:0005975//carbohydrate metabolic process;GO:0071704//organic substance metabolic process;GO:0044238//primary metabolic process;GO:0008150//biological_process;GO:0044699//single-organism process;GO:0044281//small molecule metabolic process;GO:0009056//catabolic process
TCONS_00065885	1413.03	275.417	-2.25797	1.26537e-07	Eea1	NP_001101556.1 early endosome antigen 1 [Rattus norvegicus]	Cellular Processes	Transport and catabolism	ko04144//Endocytosis;ko04145//Phagosome	K12478	GO:0042995//cell projection;GO:0005623//cell;GO:0016020//membrane;GO:0005622//intracellular;GO:0043227//membrane-bounded organelle;GO:0043229//intracellular organelle;GO:0043226//organelle;GO:0030424//axon;GO:0019898//extrinsic component of membrane;GO:0044425//membrane part;GO:0005737//cytoplasm;GO:0044424//intracellular part;GO:0097458//neuron part;GO:0044464//cell part;GO:0031982//vesicle;GO:0…	GO:0046983//protein dimerization activity;GO:0008289//lipid binding;GO:0005488//binding;GO:0043167//ion binding;GO:0043169//cation binding;GO:0005543//phospholipid binding;GO:0005515//protein binding;GO:0043168//anion binding;GO:0035091//phosphatidylinositol binding	GO:0016192//vesicle-mediated transport;GO:0071840//cellular component organization or biogenesis;GO:0051179//localization;GO:0009987//cellular process;GO:0006996//organelle organization;GO:0016043//cellular component organization;GO:0051234//establishment of localization;GO:0006810//transport;GO:0016050//vesicle organization
ENSRNOT00000037611	68645.1	13142.3	-2.27993	1.2784e-07	Myh9l1	myosin heavy chain 9-like 1 [Source:RGD Symbol;Acc:6492022]	Cellular Processes	Cellular commiunity	ko04530//Tight junction	K10352	GO:0005856//cytoskeleton;GO:0032991//macromolecular complex;GO:0044464//cell part;GO:0005622//intracellular;GO:0043226//organelle;GO:0043228//non-membrane-bounded organelle;GO:0044424//intracellular part;GO:0043229//intracellular organelle;GO:0005623//cell;GO:0005575//cellular_component;GO:0043232//intracellular non-membrane-bounded organelle;GO:0043234//protein complex	GO:0005515//protein binding;GO:0008092//cytoskeletal protein binding;GO:0003674//molecular_function;GO:0043167//ion binding;GO:0005488//binding	-
TCONS_00080543	0	132.223	11.1142	1.28621e-07	Cxcr3	NP_445867.1 C-X-C chemokine receptor type 3 [Rattus norvegicus]	Organismal Systems;Environmental Information Processing	Signaling molecules and interaction;Immune system	ko04060//Cytokine-cytokine receptor interaction;ko04062//Chemokine signaling pathway	K04188	GO:0005623//cell;GO:0044424//intracellular part;GO:0031224//intrinsic component of membrane;GO:0005622//intracellular;GO:0044444//cytoplasmic part;GO:0005737//cytoplasm;GO:0044464//cell part;GO:0005886//plasma membrane;GO:0044425//membrane part;GO:0044459//plasma membrane part;GO:0016020//membrane;GO:0016021//integral component of membrane;GO:0071944//cell periphery	GO:0019955//cytokine binding;GO:0001637//G-protein coupled chemoattractant receptor activity;GO:0038023//signaling receptor activity;GO:0005515//protein binding;GO:0019956//chemokine binding;GO:0004871//signal transducer activity;GO:0005488//binding;GO:0060089//molecular transducer activity;GO:0004930//G-protein coupled receptor activity;GO:0004896//cytokine receptor activity;GO:0099600//transmem…	GO:0002376//immune system process;GO:0006357//regulation of transcription from RNA polymerase II promoter;GO:0048523//negative regulation of cellular process;GO:0045981//positive regulation of nucleotide metabolic process;GO:0070887//cellular response to chemical stimulus;GO:0009893//positive regulation of metabolic process;GO:0031325//positive regulation of cellular metabolic process;GO:0048584/…
ENSRNOT00000064861	327.573	1259.58	2.07094	1.30886e-07	RGD1564379	RGD1564379 [Source:RGD Symbol;Acc:1564379]	-	-	-	-	GO:0005622//intracellular;GO:0043231//intracellular membrane-bounded organelle;GO:0005575//cellular_component;GO:0005737//cytoplasm;GO:0044446//intracellular organelle part;GO:0043227//membrane-bounded organelle;GO:0031981//nuclear lumen;GO:0005623//cell;GO:0043233//organelle lumen;GO:0043229//intracellular organelle;GO:0043226//organelle;GO:0070013//intracellular organelle lumen;GO:0044428//nucl…	-	GO:0008150//biological_process;GO:0051704//multi-organism process;GO:0044419//interspecies interaction between organisms;GO:0044699//single-organism process;GO:0008283//cell proliferation;GO:0044403//symbiosis, encompassing mutualism through parasitism
ENSRNOT00000019551	2802.1	597.8	-2.13265	1.31914e-07	Sacs	sacsin molecular chaperone [Source:RGD Symbol;Acc:1307281]	-	-	-	-	GO:0005623//cell;GO:0005737//cytoplasm;GO:0043231//intracellular membrane-bounded organelle;GO:0044424//intracellular part;GO:0043229//intracellular organelle;GO:0005739//mitochondrion;GO:0044444//cytoplasmic part;GO:0043227//membrane-bounded organelle;GO:0005575//cellular_component;GO:0044464//cell part;GO:0043226//organelle;GO:0005634//nucleus;GO:0005622//intracellular	GO:0003674//molecular_function	GO:0008150//biological_process;GO:0016043//cellular component organization;GO:0009987//cellular process;GO:0022607//cellular component assembly;GO:0071840//cellular component organization or biogenesis;GO:0044085//cellular component biogenesis
ENSRNOT00000026633	1890.33	6817.33	1.98531	1.31914e-07	Cd9	CD9 molecule [Source:RGD Symbol;Acc:2318]	Organismal Systems	Immune system	ko04640//Hematopoietic cell lineage	K06460	GO:0016020//membrane;GO:0005576//extracellular region;GO:0044421//extracellular region part;GO:0071944//cell periphery;GO:0005575//cellular_component;GO:0043226//organelle;GO:0005615//extracellular space;GO:0005623//cell;GO:0044464//cell part;GO:0005886//plasma membrane	GO:0003674//molecular_function	GO:0044700//single organism signaling;GO:0050794//regulation of cellular process;GO:0007165//signal transduction;GO:0048646//anatomical structure formation involved in morphogenesis;GO:0044085//cellular component biogenesis;GO:0009987//cellular process;GO:0022610//biological adhesion;GO:0050896//response to stimulus;GO:0051179//localization;GO:0050789//regulation of biological process;GO:0051716/…
TCONS_00027571	0	124.263	11.446	1.39151e-07	Fam213a	NP_001014162.1 redox-regulatory protein FAM213A [Rattus norvegicus]	-	-	-	-	GO:0005622//intracellular;GO:0043229//intracellular organelle;GO:0044424//intracellular part;GO:0031988//membrane-bounded vesicle;GO:0043226//organelle;GO:0044464//cell part;GO:0005623//cell;GO:0043227//membrane-bounded organelle;GO:0043231//intracellular membrane-bounded organelle;GO:0031982//vesicle	-	GO:0008152//metabolic process;GO:0044699//single-organism process;GO:0045595//regulation of cell differentiation;GO:2000026//regulation of multicellular organismal development;GO:0002682//regulation of immune system process;GO:0051239//regulation of multicellular organismal process;GO:0044710//single-organism metabolic process;GO:0050789//regulation of biological process;GO:0045637//regulation of…
ENSRNOT00000090057	1148.88	3760.66	1.83302	1.41405e-07	Dtx3	deltex E3 ubiquitin ligase 3 [Source:RGD Symbol;Acc:1566181]	Environmental Information Processing	Signal transduction	ko04330//Notch signaling pathway	K06058	-	-	GO:0008150//biological_process;GO:0050896//response to stimulus;GO:0050794//regulation of cellular process;GO:0050789//regulation of biological process;GO:0044763//single-organism cellular process;GO:0007165//signal transduction;GO:0023052//signaling;GO:0051716//cellular response to stimulus;GO:0065007//biological regulation;GO:0007154//cell communication;GO:0044700//single organism signaling;GO:…
ENSRNOT00000072916	1.33333	190.333	7.33092	1.47581e-07	Tmem200c	transmembrane protein 200C [Source:RGD Symbol;Acc:1561734]	-	-	-	-	GO:0005575//cellular_component	-	-
ENSRNOT00000013105	368	1444.33	2.07751	1.50569e-07	Col9a3	collagen type IX alpha 3 chain [Source:RGD Symbol;Acc:1310255]	Organismal Systems;Environmental Information Processing;Cellular Processes	Cellular commiunity;Signal transduction;Digestive system;Signaling molecules and interaction	ko04151//PI3K-Akt signaling pathway;ko04510//Focal adhesion;ko04512//ECM-receptor interaction;ko04974//Protein digestion and absorption	K08131	GO:0043234//protein complex;GO:0005575//cellular_component;GO:0032991//macromolecular complex	GO:0003674//molecular_function	GO:0032502//developmental process;GO:0000003//reproduction;GO:0008150//biological_process;GO:0048856//anatomical structure development
ENSRNOT00000024361	1247.21	231.383	-2.31799	1.52773e-07	Anlnl1	-	-	-	-	-	-	-	-
ENSRNOT00000093706	938.423	150.803	-2.53196	1.58415e-07	Robo2	-	-	-	-	-	-	-	-
ENSRNOT00000015752	575	3329.67	2.68987	1.58705e-07	Fam180a	-	-	-	-	-	-	-	-
ENSRNOT00000076511	38.1733	427.06	3.55297	1.59872e-07	Synm	synemin [Source:RGD Symbol;Acc:727872]	-	-	-	-	GO:0005575//cellular_component;GO:0016020//membrane;GO:0044464//cell part;GO:0005856//cytoskeleton;GO:0043232//intracellular non-membrane-bounded organelle;GO:0071944//cell periphery;GO:0005737//cytoplasm;GO:0044424//intracellular part;GO:0043228//non-membrane-bounded organelle;GO:0005886//plasma membrane;GO:0043226//organelle;GO:0005623//cell;GO:0005622//intracellular;GO:0043229//intracellular o…	GO:0005515//protein binding;GO:0005488//binding;GO:0005198//structural molecule activity;GO:0003674//molecular_function;GO:0008092//cytoskeletal protein binding	GO:0016043//cellular component organization;GO:0009987//cellular process;GO:0071840//cellular component organization or biogenesis;GO:0008150//biological_process;GO:0006996//organelle organization;GO:0007010//cytoskeleton organization
TCONS_00010687	6847.9	1198.43	-2.42664	1.6116e-07	Taok1	EDM05292.1 TAO kinase 1, isoform CRA_a [Rattus norvegicus]	Environmental Information Processing	Signal transduction	ko04010//MAPK signaling pathway	K04429	-	-	-
ENSRNOT00000078872	3298.91	762.147	-2.00496	1.6501e-07	Hnrnpa3	heterogeneous nuclear ribonucleoprotein A3 [Source:RGD Symbol;Acc:727807]	Genetic Information Processing	Transcription	ko03040//Spliceosome	K12741	GO:0044464//cell part;GO:0043227//membrane-bounded organelle;GO:0043231//intracellular membrane-bounded organelle;GO:0005622//intracellular;GO:0043226//organelle;GO:0005623//cell;GO:0005575//cellular_component;GO:0005737//cytoplasm;GO:0043229//intracellular organelle;GO:0005634//nucleus;GO:0044424//intracellular part	GO:0005215//transporter activity;GO:0003676//nucleic acid binding;GO:0003674//molecular_function;GO:0022857//transmembrane transporter activity;GO:1901363//heterocyclic compound binding;GO:0097159//organic cyclic compound binding;GO:0005488//binding;GO:0003723//RNA binding;GO:0044822//poly(A) RNA binding;GO:0003729//mRNA binding	GO:0046483//heterocycle metabolic process;GO:0006396//RNA processing;GO:1901360//organic cyclic compound metabolic process;GO:0051234//establishment of localization;GO:0044237//cellular metabolic process;GO:0034641//cellular nitrogen compound metabolic process;GO:0090304//nucleic acid metabolic process;GO:0071704//organic substance metabolic process;GO:0010467//gene expression;GO:0016070//RNA met…
TCONS_00077051	21.5767	367.847	4.23692	1.6501e-07	Gsta6	NP_001019532.1 glutathione S-transferase A6 [Rattus norvegicus]	Metabolism	Metabolism of other amino acids;Xenobiotics biodegradation and metabolism	ko00982//Drug metabolism - cytochrome P450;ko00980//Metabolism of xenobiotics by cytochrome P450;ko00480//Glutathione metabolism	K00799	GO:0044464//cell part;GO:0044444//cytoplasmic part;GO:0031988//membrane-bounded vesicle;GO:0005737//cytoplasm;GO:0005622//intracellular;GO:0043226//organelle;GO:0031982//vesicle;GO:0043227//membrane-bounded organelle;GO:0005623//cell;GO:0044424//intracellular part	GO:0016740//transferase activity;GO:0016765//transferase activity, transferring alkyl or aryl (other than methyl) groups;GO:0003824//catalytic activity	GO:0009058//biosynthetic process;GO:0044272//sulfur compound biosynthetic process;GO:0044699//single-organism process;GO:0044763//single-organism cellular process;GO:0044237//cellular metabolic process;GO:0006790//sulfur compound metabolic process;GO:0009987//cellular process;GO:0048869//cellular developmental process;GO:0008152//metabolic process;GO:0030154//cell differentiation;GO:0032502//deve…
ENSRNOT00000089418	0.433333	478.367	10.3061	1.68054e-07	Sun1	Sad1 and UNC84 domain containing 1 [Source:RGD Symbol;Acc:1359142]	-	-	-	-	GO:0044422//organelle part;GO:0032991//macromolecular complex;GO:0043229//intracellular organelle;GO:0005634//nucleus;GO:0031967//organelle envelope;GO:0044444//cytoplasmic part;GO:0043226//organelle;GO:0012505//endomembrane system;GO:0031410//cytoplasmic vesicle;GO:0005622//intracellular;GO:0043231//intracellular membrane-bounded organelle;GO:0005635//nuclear envelope;GO:0044446//intracellular o…	GO:0003674//molecular_function	GO:0007059//chromosome segregation;GO:0044699//single-organism process;GO:0000003//reproduction;GO:0044763//single-organism cellular process;GO:1902578//single-organism localization;GO:0048870//cell motility;GO:0007049//cell cycle;GO:0030154//cell differentiation;GO:0044765//single-organism transport;GO:0048856//anatomical structure development;GO:0016043//cellular component organization;GO:00516…
ENSRNOT00000013533	0	120.307	10.3627	1.70567e-07	Atpaf1	ATP synthase mitochondrial F1 complex assembly factor 1 [Source:RGD Symbol;Acc:1305417]	-	-	-	-	GO:0043229//intracellular organelle;GO:0005623//cell;GO:0043226//organelle;GO:0005575//cellular_component;GO:0043231//intracellular membrane-bounded organelle;GO:0044464//cell part;GO:0044424//intracellular part;GO:0044444//cytoplasmic part;GO:0005737//cytoplasm;GO:0005622//intracellular;GO:0043227//membrane-bounded organelle;GO:0005739//mitochondrion	-	GO:0006461//protein complex assembly;GO:0009987//cellular process;GO:0044085//cellular component biogenesis;GO:0022607//cellular component assembly;GO:0007005//mitochondrion organization;GO:0071840//cellular component organization or biogenesis;GO:0070271//protein complex biogenesis;GO:0006996//organelle organization;GO:0016043//cellular component organization;GO:0071822//protein complex subunit …
TCONS_00023206	2284	476	-2.17029	1.74598e-07	Ccdc88a	XP_008768692.1 PREDICTED: girdin isoform X1 [Rattus norvegicus]	-	-	-	-	-	-	-
ENSRNOT00000063967	4578.43	1165.75	-1.86007	1.76283e-07	Sept7	septin 7 [Source:RGD Symbol;Acc:620469]	-	-	-	-	GO:0043234//protein complex;GO:0005575//cellular_component;GO:0005623//cell;GO:0044424//intracellular part;GO:0005856//cytoskeleton;GO:0043228//non-membrane-bounded organelle;GO:0032991//macromolecular complex;GO:0005737//cytoplasm;GO:0043229//intracellular organelle;GO:0043226//organelle;GO:0043232//intracellular non-membrane-bounded organelle;GO:0044464//cell part;GO:0005622//intracellular	GO:0005488//binding;GO:0043167//ion binding;GO:0003674//molecular_function	-
TCONS_00020384	4.07667	341.873	6.52356	1.76441e-07	Tlr5	NP_001139300.1 toll-like receptor 5 [Rattus norvegicus]	Organismal Systems	Immune system	ko04620//Toll-like receptor signaling pathway	K10168	GO:0031224//intrinsic component of membrane;GO:0044425//membrane part;GO:0016020//membrane	GO:0005102//receptor binding;GO:0005515//protein binding;GO:0060089//molecular transducer activity;GO:0005126//cytokine receptor binding;GO:0004872//receptor activity;GO:0038023//signaling receptor activity;GO:0005488//binding;GO:0004871//signal transducer activity	GO:0042221//response to chemical;GO:0031326//regulation of cellular biosynthetic process;GO:0050896//response to stimulus;GO:0048522//positive regulation of cellular process;GO:0032496//response to lipopolysaccharide;GO:0045088//regulation of innate immune response;GO:0045089//positive regulation of innate immune response;GO:0048513//animal organ development;GO:0050789//regulation of biological p…
TCONS_00016523	2971.29	765.367	-1.8393	1.89736e-07	Fyttd1	XP_008766959.2 PREDICTED: UAP56-interacting factor isoform X2 [Rattus norvegicus]	-	-	-	-	GO:0044451//nucleoplasm part;GO:0043229//intracellular organelle;GO:0031981//nuclear lumen;GO:0070013//intracellular organelle lumen;GO:0005634//nucleus;GO:0016604//nuclear body;GO:0043227//membrane-bounded organelle;GO:0043226//organelle;GO:0043231//intracellular membrane-bounded organelle;GO:0044446//intracellular organelle part;GO:0044464//cell part;GO:0005623//cell;GO:0043233//organelle lumen…	GO:0003723//RNA binding;GO:0003676//nucleic acid binding;GO:0005488//binding;GO:0097159//organic cyclic compound binding;GO:0044822//poly(A) RNA binding;GO:1901363//heterocyclic compound binding	GO:0006405//RNA export from nucleus;GO:0051168//nuclear export;GO:0033036//macromolecule localization;GO:0006913//nucleocytoplasmic transport;GO:0051649//establishment of localization in cell;GO:0016482//cytoplasmic transport;GO:0015931//nucleobase-containing compound transport;GO:0006403//RNA localization;GO:0051234//establishment of localization;GO:0051179//localization;GO:0051641//cellular loc…
ENSRNOT00000011682	2166.97	538.893	-1.88773	1.90734e-07	Rbms1	RNA binding motif, single stranded interacting protein 1 [Source:RGD Symbol;Acc:1307777]	-	-	-	-	GO:0043229//intracellular organelle;GO:0005623//cell;GO:0044464//cell part;GO:0005634//nucleus;GO:0044424//intracellular part;GO:0005622//intracellular;GO:0043231//intracellular membrane-bounded organelle;GO:0005575//cellular_component;GO:0043226//organelle;GO:0043227//membrane-bounded organelle	GO:0003677//DNA binding;GO:0003723//RNA binding;GO:0097159//organic cyclic compound binding;GO:0003674//molecular_function;GO:0005488//binding;GO:0003676//nucleic acid binding;GO:1901363//heterocyclic compound binding	GO:0008150//biological_process;GO:0090304//nucleic acid metabolic process;GO:0006725//cellular aromatic compound metabolic process;GO:0071704//organic substance metabolic process;GO:0046483//heterocycle metabolic process;GO:0009058//biosynthetic process;GO:0008152//metabolic process;GO:0006139//nucleobase-containing compound metabolic process;GO:0009987//cellular process;GO:0044237//cellular meta…
TCONS_00066860	55.5633	508.757	3.32193	1.90881e-07	Gcat	EDM15832.1 glycine C-acetyltransferase (2-amino-3-ketobutyrate-coenzyme A ligase), isoform CRA_b [Rattus norvegicus]	Metabolism	Amino acid metabolism	ko00260//Glycine, serine and threonine metabolism	K00639	GO:0031974//membrane-enclosed lumen;GO:0043229//intracellular organelle;GO:0043233//organelle lumen;GO:0044464//cell part;GO:0044424//intracellular part;GO:0044446//intracellular organelle part;GO:0043227//membrane-bounded organelle;GO:0005623//cell;GO:0031975//envelope;GO:0043231//intracellular membrane-bounded organelle;GO:0044428//nuclear part;GO:0031981//nuclear lumen;GO:0005634//nucleus;GO:0…	GO:0003824//catalytic activity;GO:0016747//transferase activity, transferring acyl groups other than amino-acyl groups;GO:0043168//anion binding;GO:0016453//C-acetyltransferase activity;GO:0016746//transferase activity, transferring acyl groups;GO:0016407//acetyltransferase activity;GO:0016408//C-acyltransferase activity;GO:0005488//binding;GO:0043167//ion binding;GO:0016740//transferase activity	GO:1901564//organonitrogen compound metabolic process;GO:0009069//serine family amino acid metabolic process;GO:0044281//small molecule metabolic process;GO:0006082//organic acid metabolic process;GO:0009987//cellular process;GO:0044238//primary metabolic process;GO:0008152//metabolic process;GO:0006807//nitrogen compound metabolic process;GO:0006544//glycine metabolic process;GO:0071704//organic…
ENSRNOT00000091828	6619.42	1302.76	-2.25439	2.00928e-07	Macf1	microtubule-actin crosslinking factor 1 [Source:RGD Symbol;Acc:1306057]	-	-	-	-	GO:0043232//intracellular non-membrane-bounded organelle;GO:0005856//cytoskeleton;GO:0005623//cell;GO:0043228//non-membrane-bounded organelle;GO:0043226//organelle;GO:0044464//cell part;GO:0005575//cellular_component;GO:0044424//intracellular part;GO:0005622//intracellular;GO:0043229//intracellular organelle	GO:0003674//molecular_function;GO:0005515//protein binding;GO:0043167//ion binding;GO:0005488//binding;GO:0008092//cytoskeletal protein binding	-
ENSRNOT00000065494	1739.33	5693	1.82165	2.00941e-07	Colec12	collectin sub-family member 12 [Source:RGD Symbol;Acc:735039]	Cellular Processes	Transport and catabolism	ko04145//Phagosome	K10062	GO:0044421//extracellular region part;GO:0043234//protein complex;GO:0032991//macromolecular complex;GO:0043226//organelle;GO:0005576//extracellular region;GO:0005615//extracellular space;GO:0005575//cellular_component	GO:0005488//binding;GO:0004871//signal transducer activity;GO:0043167//ion binding;GO:0003674//molecular_function	GO:0044700//single organism signaling;GO:0006810//transport;GO:0007154//cell communication;GO:0044763//single-organism cellular process;GO:0002376//immune system process;GO:0051234//establishment of localization;GO:0050794//regulation of cellular process;GO:0051716//cellular response to stimulus;GO:0051179//localization;GO:0006950//response to stress;GO:0065007//biological regulation;GO:0007165//…
ENSRNOT00000010381	120	697.667	2.65044	2.03039e-07	Bmf	Bcl2 modifying factor [Source:RGD Symbol;Acc:628658]	Human Diseases	Cancers	ko05206//MicroRNAs in cancer	K17460	GO:0031982//vesicle;GO:0005856//cytoskeleton;GO:0044464//cell part;GO:0043232//intracellular non-membrane-bounded organelle;GO:0043229//intracellular organelle;GO:0043228//non-membrane-bounded organelle;GO:0005575//cellular_component;GO:0005622//intracellular;GO:0043226//organelle;GO:0044444//cytoplasmic part;GO:0005623//cell;GO:0005737//cytoplasm;GO:0031410//cytoplasmic vesicle;GO:0044424//intra…	GO:0003674//molecular_function	GO:0050896//response to stimulus;GO:0009056//catabolic process;GO:0065003//macromolecular complex assembly;GO:0006914//autophagy;GO:0006996//organelle organization;GO:0044085//cellular component biogenesis;GO:0007005//mitochondrion organization;GO:0050789//regulation of biological process;GO:0044700//single organism signaling;GO:0007165//signal transduction;GO:0071822//protein complex subunit org…
ENSRNOT00000047354	197.333	1022	2.50486	2.04582e-07	Ca5b	carbonic anhydrase 5B [Source:RGD Symbol;Acc:1549783]	Metabolism	Energy metabolism	ko00910//Nitrogen metabolism	K01672	GO:0043226//organelle;GO:0005623//cell;GO:0005739//mitochondrion;GO:0043229//intracellular organelle;GO:0005575//cellular_component;GO:0043227//membrane-bounded organelle;GO:0044464//cell part;GO:0044444//cytoplasmic part;GO:0005622//intracellular;GO:0005737//cytoplasm;GO:0044424//intracellular part;GO:0043231//intracellular membrane-bounded organelle	GO:0043167//ion binding;GO:0003674//molecular_function;GO:0005488//binding;GO:0003824//catalytic activity;GO:0016829//lyase activity	GO:0044699//single-organism process;GO:0008150//biological_process;GO:0008152//metabolic process;GO:0044710//single-organism metabolic process;GO:0044281//small molecule metabolic process
TCONS_00008596	1358.1	312.33	-2.00496	2.04631e-07	Vps13a	XP_008758511.2 PREDICTED: vacuolar protein sorting-associated protein 13A isoform X1 [Rattus norvegicus]	-	-	-	-	-	-	-
ENSRNOT00000023623	27.3333	378.333	3.89047	2.06129e-07	Slc38a3	solute carrier family 38, member 3 [Source:RGD Symbol;Acc:628620]	Organismal Systems	Nervous system;Excretory system	ko04724//Glutamatergic synapse;ko04727//GABAergic synapse;ko04964//Proximal tubule bicarbonate reclamation	K13576	GO:0005575//cellular_component;GO:0071944//cell periphery;GO:0005623//cell;GO:0005886//plasma membrane;GO:0044464//cell part;GO:0016020//membrane	GO:0005215//transporter activity;GO:0022857//transmembrane transporter activity;GO:0003674//molecular_function	GO:0000003//reproduction;GO:0055085//transmembrane transport;GO:0032502//developmental process;GO:0044763//single-organism cellular process;GO:0009987//cellular process;GO:0009058//biosynthetic process;GO:0050896//response to stimulus;GO:0048856//anatomical structure development;GO:0034641//cellular nitrogen compound metabolic process;GO:0006807//nitrogen compound metabolic process;GO:0051179//lo…
TCONS_00010883	101.41	637.253	2.75571	2.12202e-07	SLFN12L	XP_017452438.1 PREDICTED: schlafen 4 isoform X2 [Rattus norvegicus]	-	-	-	-	-	GO:0036094//small molecule binding;GO:0032549//ribonucleoside binding;GO:0001882//nucleoside binding;GO:0097367//carbohydrate derivative binding;GO:0097159//organic cyclic compound binding;GO:0032550//purine ribonucleoside binding;GO:1901363//heterocyclic compound binding;GO:0001883//purine nucleoside binding;GO:0005488//binding	-
ENSRNOT00000043646	3729.35	550.957	-2.68643	2.12569e-07	Itpr1	inositol 1,4,5-trisphosphate receptor, type 1 [Source:RGD Symbol;Acc:2933]	Human Diseases;Organismal Systems;Cellular Processes;Environmental Information Processing	Sensory system;Digestive system;Neurodegenerative diseases;Environmental adaptation;Nervous system;Cancers;Circulatory system;Cellular commiunity;Signal transduction;Immune system;Endocrine system;Cell growth and death	ko04020//Calcium signaling pathway;ko04022//cGMP - PKG signaling pathway;ko04921//Oxytocin signaling pathway;ko05205//Proteoglycans in cancer;ko04728//Dopaminergic synapse;ko04270//Vascular smooth muscle contraction;ko04611//Platelet activation;ko04724//Glutamatergic synapse;ko04750//Inflammatory mediator regulation of TRP channels;ko04114//Oocyte meiosis;ko05016//Huntington's disease;ko04726//Se…	K04958	GO:0005623//cell;GO:0043226//organelle;GO:0044444//cytoplasmic part;GO:0043229//intracellular organelle;GO:0012505//endomembrane system;GO:0043227//membrane-bounded organelle;GO:0005575//cellular_component;GO:0044424//intracellular part;GO:0005783//endoplasmic reticulum;GO:0005737//cytoplasm;GO:0044464//cell part;GO:0043231//intracellular membrane-bounded organelle;GO:0005622//intracellular	GO:0004871//signal transducer activity;GO:0022857//transmembrane transporter activity;GO:0005215//transporter activity;GO:0043167//ion binding;GO:0003674//molecular_function;GO:0005488//binding	GO:0044700//single organism signaling;GO:0051234//establishment of localization;GO:0050794//regulation of cellular process;GO:0051716//cellular response to stimulus;GO:0008150//biological_process;GO:0007154//cell communication;GO:0050896//response to stimulus;GO:0050789//regulation of biological process;GO:0044763//single-organism cellular process;GO:0006810//transport;GO:0051179//localization;GO…
ENSRNOT00000009673	5488	1200.33	-2.08902	2.16478e-07	Wisp1	WNT1 inducible signaling pathway protein 1 [Source:RGD Symbol;Acc:69431]	-	-	-	-	GO:0044421//extracellular region part;GO:0005623//cell;GO:0044464//cell part;GO:0005622//intracellular;GO:0005615//extracellular space;GO:0044424//intracellular part;GO:0005737//cytoplasm;GO:0044444//cytoplasmic part;GO:0005829//cytosol;GO:0005575//cellular_component;GO:0005576//extracellular region	GO:0003674//molecular_function	GO:0040007//growth;GO:0008150//biological_process
ENSRNOT00000016677	99.3333	746.333	3.01123	2.22911e-07	Depdc7	DEP domain containing 7 [Source:RGD Symbol;Acc:1309720]	-	-	-	-	GO:0005575//cellular_component;GO:0044464//cell part;GO:0005622//intracellular;GO:0005623//cell	-	GO:0007165//signal transduction;GO:0044699//single-organism process;GO:0044700//single organism signaling;GO:0023052//signaling;GO:0065007//biological regulation;GO:0009987//cellular process;GO:0051716//cellular response to stimulus;GO:0044763//single-organism cellular process;GO:0007154//cell communication;GO:0050794//regulation of cellular process;GO:0050789//regulation of biological process;GO…
ENSRNOT00000026152	0.5	125.143	8.50779	2.24729e-07	Syt12	synaptotagmin 12 [Source:RGD Symbol;Acc:621876]	-	-	-	-	GO:0005737//cytoplasm;GO:0016020//membrane;GO:0043226//organelle;GO:0044444//cytoplasmic part;GO:0005623//cell;GO:0044424//intracellular part;GO:0005622//intracellular;GO:0044464//cell part;GO:0031982//vesicle;GO:0005575//cellular_component;GO:0031410//cytoplasmic vesicle;GO:0043229//intracellular organelle;GO:0005886//plasma membrane;GO:0071944//cell periphery	GO:0008289//lipid binding;GO:0043167//ion binding;GO:0003674//molecular_function;GO:0005488//binding	GO:0071840//cellular component organization or biogenesis;GO:0016043//cellular component organization;GO:0023052//signaling;GO:0007154//cell communication;GO:0061024//membrane organization;GO:0044763//single-organism cellular process;GO:0051234//establishment of localization;GO:0006810//transport;GO:0016192//vesicle-mediated transport;GO:0008150//biological_process;GO:0044700//single organism sig…
TCONS_00053889	2669.01	587.877	-2.08549	2.2926e-07	Sema3e	NP_001100049.1 semaphorin-3E precursor [Rattus norvegicus]	Organismal Systems	Development	ko04360//Axon guidance	K06840	GO:0044421//extracellular region part;GO:0005576//extracellular region	GO:0005102//receptor binding;GO:0060089//molecular transducer activity;GO:0005488//binding;GO:0005515//protein binding	GO:0007399//nervous system development;GO:0048468//cell development;GO:0009653//anatomical structure morphogenesis;GO:0048666//neuron development;GO:0006935//chemotaxis;GO:0065007//biological regulation;GO:0032502//developmental process;GO:0030029//actin filament-based process;GO:0007166//cell surface receptor signaling pathway;GO:0007165//signal transduction;GO:0050793//regulation of development…
ENSRNOT00000058434	4196.67	1059.67	-1.86926	2.2934e-07	Tmem47	transmembrane protein 47 [Source:RGD Symbol;Acc:1564799]	-	-	-	-	GO:0005623//cell;GO:0071944//cell periphery;GO:0016020//membrane;GO:0044464//cell part;GO:0005886//plasma membrane;GO:0005575//cellular_component	-	-
TCONS_00063341	800.07	2602.13	1.83565	2.29598e-07	PACS2	XP_006225953.1 PREDICTED: phosphofurin acidic cluster sorting protein 2 isoform X3 [Rattus norvegicus]	-	-	-	-	GO:0044464//cell part;GO:0005623//cell;GO:0043231//intracellular membrane-bounded organelle;GO:0044424//intracellular part;GO:0005622//intracellular;GO:0043226//organelle;GO:0043227//membrane-bounded organelle;GO:0043229//intracellular organelle	-	GO:0051179//localization;GO:0008104//protein localization;GO:0046907//intracellular transport;GO:0070727//cellular macromolecule localization;GO:0009987//cellular process;GO:0045184//establishment of protein localization;GO:0006996//organelle organization;GO:0034613//cellular protein localization;GO:0044802//single-organism membrane organization;GO:0051234//establishment of localization;GO:190257…
ENSRNOT00000003075	18.6667	296.667	4.10662	2.3154e-07	Cxcl10	C-X-C motif chemokine ligand 10 [Source:RGD Symbol;Acc:620209]	Human Diseases;Environmental Information Processing;Organismal Systems	Infectious diseases;Immune system;Signaling molecules and interaction;Signal transduction	ko04060//Cytokine-cytokine receptor interaction;ko04062//Chemokine signaling pathway;ko05164//Influenza A;ko04668//TNF signaling pathway;ko04620//Toll-like receptor signaling pathway;ko04622//RIG-I-like receptor signaling pathway;ko04623//Cytosolic DNA-sensing pathway	K12671	GO:0005615//extracellular space;GO:0016020//membrane;GO:0005623//cell;GO:0005575//cellular_component;GO:0005576//extracellular region;GO:0044464//cell part;GO:0005886//plasma membrane;GO:0071944//cell periphery;GO:0044421//extracellular region part	GO:0005488//binding;GO:0043167//ion binding;GO:0003674//molecular_function	GO:0044281//small molecule metabolic process;GO:0008152//metabolic process;GO:0050789//regulation of biological process;GO:0006807//nitrogen compound metabolic process;GO:0007165//signal transduction;GO:0044763//single-organism cellular process;GO:1902578//single-organism localization;GO:0048869//cellular developmental process;GO:0023052//signaling;GO:0032502//developmental process;GO:0051674//lo…
TCONS_00076253	0	126.977	9.13785	2.3154e-07	Espnl	NP_001178741.1 espin-like protein [Rattus norvegicus]	-	-	-	-	-	-	-
TCONS_00040190	2509.19	591.92	-1.98216	2.33369e-07	Skiv2l2	NP_001029265.1 superkiller viralicidic activity 2-like 2 [Rattus norvegicus]	Genetic Information Processing	Folding, sorting and degradation	ko03018//RNA degradation	K12598	GO:0043234//protein complex;GO:0044422//organelle part;GO:0043229//intracellular organelle;GO:0044464//cell part;GO:0005623//cell;GO:0005681//spliceosomal complex;GO:0031974//membrane-enclosed lumen;GO:0043231//intracellular membrane-bounded organelle;GO:0044424//intracellular part;GO:0031981//nuclear lumen;GO:0043228//non-membrane-bounded organelle;GO:0043226//organelle;GO:0030529//intracellular…	GO:0003824//catalytic activity;GO:0017111//nucleoside-triphosphatase activity;GO:0005488//binding;GO:0003676//nucleic acid binding;GO:0016787//hydrolase activity;GO:0097367//carbohydrate derivative binding;GO:1901363//heterocyclic compound binding;GO:0032550//purine ribonucleoside binding;GO:0016817//hydrolase activity, acting on acid anhydrides;GO:0001883//purine nucleoside binding;GO:0016462//p…	GO:0044237//cellular metabolic process;GO:0016072//rRNA metabolic process;GO:0009987//cellular process;GO:0044085//cellular component biogenesis;GO:0046483//heterocycle metabolic process;GO:0006139//nucleobase-containing compound metabolic process;GO:0034641//cellular nitrogen compound metabolic process;GO:1901360//organic cyclic compound metabolic process;GO:0008152//metabolic process;GO:0016070…
ENSRNOT00000020017	1	168.667	7.35462	2.34564e-07	Rasd2	RASD family, member 2 [Source:RGD Symbol;Acc:628594]	-	-	-	-	GO:0005886//plasma membrane;GO:0016020//membrane;GO:0044464//cell part;GO:0071944//cell periphery;GO:0005623//cell;GO:0005575//cellular_component	GO:0043167//ion binding;GO:0019899//enzyme binding;GO:0016462//pyrophosphatase activity;GO:0003824//catalytic activity;GO:0003924//GTPase activity;GO:0005515//protein binding;GO:0005488//binding;GO:0017111//nucleoside-triphosphatase activity;GO:0016818//hydrolase activity, acting on acid anhydrides, in phosphorus-containing anhydrides;GO:0016787//hydrolase activity;GO:0016817//hydrolase activity,…	GO:0019538//protein metabolic process;GO:0044267//cellular protein metabolic process;GO:0050896//response to stimulus;GO:0044763//single-organism cellular process;GO:0007165//signal transduction;GO:0023052//signaling;GO:0009987//cellular process;GO:0043412//macromolecule modification;GO:0007154//cell communication;GO:0044260//cellular macromolecule metabolic process;GO:0051716//cellular response …
ENSRNOT00000067442	85.29	790.077	3.3736	2.39865e-07	Arc	activity-regulated cytoskeleton-associated protein [Source:RGD Symbol;Acc:62037]	Human Diseases	Substance dependence	ko05031//Amphetamine addiction	K15867	GO:0043232//intracellular non-membrane-bounded organelle;GO:0005768//endosome;GO:0031410//cytoplasmic vesicle;GO:0005575//cellular_component;GO:0043227//membrane-bounded organelle;GO:0071944//cell periphery;GO:0005623//cell;GO:0031982//vesicle;GO:0043229//intracellular organelle;GO:0005856//cytoskeleton;GO:0005737//cytoplasm;GO:0044424//intracellular part;GO:0005622//intracellular;GO:0005886//pla…	GO:0003674//molecular_function	GO:0000902//cell morphogenesis;GO:0003008//system process;GO:0006996//organelle organization;GO:0050789//regulation of biological process;GO:0030154//cell differentiation;GO:0007267//cell-cell signaling;GO:0051716//cellular response to stimulus;GO:0009987//cellular process;GO:0006928//movement of cell or subcellular component;GO:0051234//establishment of localization;GO:0007154//cell communicatio…
TCONS_00003801	11.2167	263.443	4.71934	2.47815e-07	Vps37c	NP_001100933.1 vacuolar protein sorting-associated protein 37C [Rattus norvegicus]	Cellular Processes	Transport and catabolism	ko04144//Endocytosis	K12185	-	-	-
ENSRNOT00000089897	1123.2	234.713	-2.15082	2.5091e-07	Phf14	PHD finger protein 14 [Source:RGD Symbol;Acc:1563764]	-	-	-	-	GO:0043231//intracellular membrane-bounded organelle;GO:0044464//cell part;GO:0043229//intracellular organelle;GO:0005623//cell;GO:0005634//nucleus;GO:0043227//membrane-bounded organelle;GO:0043226//organelle;GO:0005622//intracellular;GO:0044424//intracellular part;GO:0005575//cellular_component	GO:0003674//molecular_function;GO:0043167//ion binding;GO:0005488//binding	GO:0050794//regulation of cellular process;GO:0008283//cell proliferation;GO:0044699//single-organism process;GO:0007154//cell communication;GO:0023052//signaling;GO:0044700//single organism signaling;GO:0065007//biological regulation;GO:0009987//cellular process;GO:0032502//developmental process;GO:0050789//regulation of biological process;GO:0051716//cellular response to stimulus;GO:0044237//ce…
TCONS_00068428	2078.12	492.7	-1.97049	2.51768e-07	Cpsf6	NP_001071574.1 cleavage and polyadenylation specificity factor subunit 6 [Bos taurus]	Genetic Information Processing	Translation	ko03015//mRNA surveillance pathway	K14398	GO:0031981//nuclear lumen;GO:0016604//nuclear body;GO:0043226//organelle;GO:0005623//cell;GO:0005634//nucleus;GO:0043229//intracellular organelle;GO:0043233//organelle lumen;GO:0043231//intracellular membrane-bounded organelle;GO:0044428//nuclear part;GO:0005654//nucleoplasm;GO:0044424//intracellular part;GO:0044464//cell part;GO:0043234//protein complex;GO:0005622//intracellular;GO:0044451//nucl…	GO:1901363//heterocyclic compound binding;GO:0005488//binding;GO:0003676//nucleic acid binding;GO:0097159//organic cyclic compound binding;GO:0044822//poly(A) RNA binding;GO:0003723//RNA binding;GO:0036094//small molecule binding	GO:0046483//heterocycle metabolic process;GO:0006397//mRNA processing;GO:0016070//RNA metabolic process;GO:0043933//macromolecular complex subunit organization;GO:0009987//cellular process;GO:0071822//protein complex subunit organization;GO:0065003//macromolecular complex assembly;GO:0006725//cellular aromatic compound metabolic process;GO:1901360//organic cyclic compound metabolic process;GO:003…
TCONS_00068434	2065.39	8088.1	2.09307	2.59059e-07	Mdm2	XP_006241444.1 PREDICTED: E3 ubiquitin-protein ligase Mdm2 isoform X2 [Rattus norvegicus]	Organismal Systems;Environmental Information Processing;Genetic Information Processing;Cellular Processes	Transport and catabolism;Signal transduction;Cell growth and death;Folding, sorting and degradation;Endocrine system	ko04151//PI3K-Akt signaling pathway;ko04144//Endocytosis;ko04120//Ubiquitin mediated proteolysis;ko04919//Thyroid hormone signaling pathway;ko04068//FoxO signaling pathway;ko04110//Cell cycle;ko04115//p53 signaling pathway	K06643	GO:0044446//intracellular organelle part;GO:0043228//non-membrane-bounded organelle;GO:0016020//membrane;GO:0070013//intracellular organelle lumen;GO:0005654//nucleoplasm;GO:0005634//nucleus;GO:0031981//nuclear lumen;GO:0043227//membrane-bounded organelle;GO:0044422//organelle part;GO:0005737//cytoplasm;GO:0043226//organelle;GO:0043231//intracellular membrane-bounded organelle;GO:0044451//nucleop…	GO:0044389//ubiquitin-like protein ligase binding;GO:0005102//receptor binding;GO:0016874//ligase activity;GO:0070735//protein-glycine ligase activity;GO:0005488//binding;GO:0004842//ubiquitin-protein transferase activity;GO:0043169//cation binding;GO:0043167//ion binding;GO:0016879//ligase activity, forming carbon-nitrogen bonds;GO:0016740//transferase activity;GO:0019787//ubiquitin-like protein…	GO:0065008//regulation of biological quality;GO:1901989//positive regulation of cell cycle phase transition;GO:0043516//regulation of DNA damage response, signal transduction by p53 class mediator;GO:0032879//regulation of localization;GO:0043933//macromolecular complex subunit organization;GO:0009966//regulation of signal transduction;GO:0009314//response to radiation;GO:0016567//protein ubiquit…
ENSRNOT00000017085	243.927	1100.01	2.28522	2.69516e-07	Pxylp1	2-phosphoxylose phosphatase 1 [Source:RGD Symbol;Acc:1359617]	-	-	-	-	GO:0044444//cytoplasmic part;GO:0043229//intracellular organelle;GO:0005623//cell;GO:0043226//organelle;GO:0005622//intracellular;GO:0044464//cell part;GO:0043227//membrane-bounded organelle;GO:0012505//endomembrane system;GO:0005575//cellular_component;GO:0005794//Golgi apparatus;GO:0005737//cytoplasm;GO:0043231//intracellular membrane-bounded organelle;GO:0044424//intracellular part	GO:0016791//phosphatase activity;GO:0016788//hydrolase activity, acting on ester bonds;GO:0016787//hydrolase activity;GO:0003824//catalytic activity;GO:0042578//phosphoric ester hydrolase activity;GO:0003674//molecular_function	GO:0044281//small molecule metabolic process;GO:0044710//single-organism metabolic process;GO:0006790//sulfur compound metabolic process;GO:0044699//single-organism process;GO:0008150//biological_process;GO:0009058//biosynthetic process;GO:0009987//cellular process;GO:0044237//cellular metabolic process;GO:0008152//metabolic process
ENSRNOT00000085214	28984.7	6880	-1.96262	2.69516e-07	Eprs	glutamyl-prolyl-tRNA synthetase [Source:RGD Symbol;Acc:1310952]	Metabolism;Genetic Information Processing	Translation;Global and Overview;Metabolism of cofactors and vitamins	ko01100//Metabolic pathways;ko01110//Biosynthesis of secondary metabolites;ko01120//Microbial metabolism in diverse environments;ko00970//Aminoacyl-tRNA biosynthesis;ko00860//Porphyrin and chlorophyll metabolism	K14163	GO:0032991//macromolecular complex;GO:0005737//cytoplasm;GO:0005829//cytosol;GO:0044464//cell part;GO:0005623//cell;GO:0043234//protein complex;GO:0005622//intracellular;GO:0044424//intracellular part;GO:0005575//cellular_component;GO:0044444//cytoplasmic part	GO:0016874//ligase activity;GO:0005488//binding;GO:1901363//heterocyclic compound binding;GO:0005515//protein binding;GO:0043167//ion binding;GO:0097159//organic cyclic compound binding;GO:0003674//molecular_function;GO:0003723//RNA binding;GO:0019899//enzyme binding;GO:0003824//catalytic activity;GO:0003676//nucleic acid binding	GO:0046483//heterocycle metabolic process;GO:0002376//immune system process;GO:0044237//cellular metabolic process;GO:0044267//cellular protein metabolic process;GO:0043436//oxoacid metabolic process;GO:0006725//cellular aromatic compound metabolic process;GO:0044710//single-organism metabolic process;GO:1901360//organic cyclic compound metabolic process;GO:0044763//single-organism cellular proce…
TCONS_00019727	4070.88	461.72	-3.06589	2.69516e-07	-	EDL99043.1 rCG22439, partial [Rattus norvegicus]	-	-	-	-	-	-	-
ENSRNOT00000024917	1.66667	173	6.85798	2.79481e-07	Agt	angiotensinogen [Source:RGD Symbol;Acc:2069]	Human Diseases;Organismal Systems	Cardiovascular diseases;Circulatory system;Endocrine system	ko04270//Vascular smooth muscle contraction;ko04924//Renin secretion;ko05410//Hypertrophic cardiomyopathy (HCM);ko04614//Renin-angiotensin system	K09821	GO:0005575//cellular_component;GO:0043226//organelle;GO:0005737//cytoplasm;GO:0005622//intracellular;GO:0005576//extracellular region;GO:0044464//cell part;GO:0044421//extracellular region part;GO:0044424//intracellular part;GO:0005623//cell;GO:0005615//extracellular space	GO:0030234//enzyme regulator activity;GO:0098772//molecular function regulator;GO:0003674//molecular_function	GO:0034330//cell junction organization;GO:0043062//extracellular structure organization;GO:0034641//cellular nitrogen compound metabolic process;GO:0051716//cellular response to stimulus;GO:0003008//system process;GO:0008219//cell death;GO:0008150//biological_process;GO:0016265//death;GO:0048869//cellular developmental process;GO:0006928//movement of cell or subcellular component;GO:0051641//cell…
ENSRNOT00000085118	2375.33	9147	2.0934	2.94796e-07	Tsc22d3	TSC22 domain family, member 3 [Source:RGD Symbol;Acc:621654]	-	-	-	-	GO:0005623//cell;GO:0043227//membrane-bounded organelle;GO:0005634//nucleus;GO:0043229//intracellular organelle;GO:0044464//cell part;GO:0005575//cellular_component;GO:0043226//organelle;GO:0005737//cytoplasm;GO:0005622//intracellular;GO:0044424//intracellular part;GO:0043231//intracellular membrane-bounded organelle	GO:0003674//molecular_function;GO:0005515//protein binding;GO:0008134//transcription factor binding;GO:0001071//nucleic acid binding transcription factor activity;GO:0005488//binding	GO:0042592//homeostatic process;GO:0009058//biosynthetic process;GO:0044237//cellular metabolic process;GO:0002376//immune system process;GO:0009987//cellular process;GO:0065008//regulation of biological quality;GO:0032502//developmental process;GO:0008152//metabolic process;GO:0044699//single-organism process;GO:0008219//cell death;GO:0051179//localization;GO:0006807//nitrogen compound metabolic…
TCONS_00033741	2131.28	516.993	-1.92302	3.11659e-07	Ss18	AAH83824.1 Ss18 protein, partial [Rattus norvegicus]	-	-	-	-	GO:0044428//nuclear part;GO:0090544//BAF-type complex;GO:0005623//cell;GO:0015630//microtubule cytoskeleton;GO:0044464//cell part;GO:0005622//intracellular;GO:0043228//non-membrane-bounded organelle;GO:0070603//SWI/SNF superfamily-type complex;GO:0043229//intracellular organelle;GO:0044422//organelle part;GO:0005874//microtubule;GO:0043232//intracellular non-membrane-bounded organelle;GO:0099512/…	GO:0003713//transcription coactivator activity;GO:0000989//transcription factor activity, transcription factor binding;GO:0005488//binding;GO:0003712//transcription cofactor activity;GO:0000988//transcription factor activity, protein binding	GO:0050789//regulation of biological process;GO:0007166//cell surface receptor signaling pathway;GO:0009889//regulation of biosynthetic process;GO:0023052//signaling;GO:0019222//regulation of metabolic process;GO:0048869//cellular developmental process;GO:2000112//regulation of cellular macromolecule biosynthetic process;GO:0007165//signal transduction;GO:0051716//cellular response to stimulus;GO…
ENSRNOT00000018990	1209	193	-2.5312	3.19158e-07	Nox4	NADPH oxidase 4 [Source:RGD Symbol;Acc:620600]	-	-	-	-	GO:0043231//intracellular membrane-bounded organelle;GO:0044424//intracellular part;GO:0005886//plasma membrane;GO:0005634//nucleus;GO:0012505//endomembrane system;GO:0005856//cytoskeleton;GO:0005623//cell;GO:0044444//cytoplasmic part;GO:0043232//intracellular non-membrane-bounded organelle;GO:0005737//cytoplasm;GO:0005575//cellular_component;GO:0071944//cell periphery;GO:0043229//intracellular o…	GO:0003824//catalytic activity;GO:0003674//molecular_function;GO:0016491//oxidoreductase activity	GO:1901360//organic cyclic compound metabolic process;GO:0006139//nucleobase-containing compound metabolic process;GO:0050789//regulation of biological process;GO:0050794//regulation of cellular process;GO:0050896//response to stimulus;GO:0006520//cellular amino acid metabolic process;GO:0036211//protein modification process;GO:0008150//biological_process;GO:0006725//cellular aromatic compound me…
TCONS_00005823	292.763	2328.38	3.10611	3.19205e-07	Apoe	NP_620183.2 apolipoprotein E precursor [Rattus norvegicus]	-	-	-	-	-	-	-
TCONS_00052444	3107.26	394.057	-2.90173	3.20853e-07	Prdm5	XP_008761225.1 PREDICTED: PR domain zinc finger protein 5 isoform X1 [Rattus norvegicus]	-	-	-	-	GO:0044424//intracellular part;GO:0043229//intracellular organelle;GO:0043227//membrane-bounded organelle;GO:0044464//cell part;GO:0043231//intracellular membrane-bounded organelle;GO:0005623//cell;GO:0005622//intracellular;GO:0043226//organelle	GO:0003824//catalytic activity;GO:0000976//transcription regulatory region sequence-specific DNA binding;GO:0043565//sequence-specific DNA binding;GO:0000982//transcription factor activity, RNA polymerase II core promoter proximal region sequence-specific binding;GO:0005515//protein binding;GO:0016300//tRNA (uracil) methyltransferase activity;GO:0000981//RNA polymerase II transcription factor act…	GO:0044710//single-organism metabolic process;GO:1902589//single-organism organelle organization;GO:0019222//regulation of metabolic process;GO:0050794//regulation of cellular process;GO:0051252//regulation of RNA metabolic process;GO:0043170//macromolecule metabolic process;GO:0044260//cellular macromolecule metabolic process;GO:0009987//cellular process;GO:0016569//covalent chromatin modificati…
ENSRNOT00000023452	176.667	807.333	2.32439	3.24979e-07	Tubb3	tubulin, beta 3 class III [Source:RGD Symbol;Acc:628595]	Cellular Processes	Transport and catabolism;Cellular commiunity	ko04145//Phagosome;ko04540//Gap junction	K07375	GO:0005856//cytoskeleton;GO:0005634//nucleus;GO:0043229//intracellular organelle;GO:0044464//cell part;GO:0005575//cellular_component;GO:0043231//intracellular membrane-bounded organelle;GO:0043228//non-membrane-bounded organelle;GO:0044424//intracellular part;GO:0043232//intracellular non-membrane-bounded organelle;GO:0044421//extracellular region part;GO:0005615//extracellular space;GO:0005622/…	GO:0003674//molecular_function;GO:0017111//nucleoside-triphosphatase activity;GO:0016817//hydrolase activity, acting on acid anhydrides;GO:0043167//ion binding;GO:0005198//structural molecule activity;GO:0003924//GTPase activity;GO:0016787//hydrolase activity;GO:0016462//pyrophosphatase activity;GO:0003824//catalytic activity;GO:0016818//hydrolase activity, acting on acid anhydrides, in phosphoru…	GO:0000278//mitotic cell cycle;GO:0048856//anatomical structure development;GO:0048869//cellular developmental process;GO:0044763//single-organism cellular process;GO:0006996//organelle organization;GO:0071840//cellular component organization or biogenesis;GO:0000902//cell morphogenesis;GO:0030154//cell differentiation;GO:0032989//cellular component morphogenesis;GO:0044699//single-organism proce…
ENSRNOT00000003265	1920.33	6668.33	1.89958	3.32078e-07	Itm2a	integral membrane protein 2A [Source:RGD Symbol;Acc:1559423]	-	-	-	-	GO:0071944//cell periphery;GO:0005576//extracellular region;GO:0005794//Golgi apparatus;GO:0044464//cell part;GO:0043229//intracellular organelle;GO:0012505//endomembrane system;GO:0005622//intracellular;GO:0043227//membrane-bounded organelle;GO:0005886//plasma membrane;GO:0043226//organelle;GO:0005575//cellular_component;GO:0043231//intracellular membrane-bounded organelle;GO:0044421//extracellu…	GO:0003674//molecular_function	GO:0048856//anatomical structure development;GO:0044699//single-organism process;GO:0044767//single-organism developmental process;GO:0030154//cell differentiation;GO:0009987//cellular process;GO:0048869//cellular developmental process;GO:0044763//single-organism cellular process;GO:0009058//biosynthetic process;GO:0002376//immune system process;GO:0008152//metabolic process;GO:0008150//biologica…
TCONS_00009213	9209.61	2033.03	-2.08113	3.35486e-07	Sh3pxd2a	XP_008758661.1 PREDICTED: SH3 and PX domain-containing protein 2A isoform X2 [Rattus norvegicus]	-	-	-	-	-	-	-
TCONS_00026951	2312.67	350.333	-2.64404	3.37486e-07	Pol	AAS66285.1 LRRGT00194 [Rattus norvegicus]	-	-	-	-	GO:0016020//membrane;GO:0042995//cell projection;GO:0044422//organelle part;GO:0043005//neuron projection;GO:0044464//cell part;GO:0031988//membrane-bounded vesicle;GO:0044425//membrane part;GO:0031982//vesicle;GO:0031224//intrinsic component of membrane;GO:0005623//cell;GO:0097458//neuron part;GO:0005576//extracellular region;GO:0031090//organelle membrane;GO:0043226//organelle;GO:0044421//extra…	GO:0046983//protein dimerization activity;GO:0032934//sterol binding;GO:0036094//small molecule binding;GO:0015075//ion transmembrane transporter activity;GO:0022892//substrate-specific transporter activity;GO:0005496//steroid binding;GO:0043167//ion binding;GO:0008509//anion transmembrane transporter activity;GO:0071814//protein-lipid complex binding;GO:0008514//organic anion transmembrane trans…	GO:0051592//response to calcium ion;GO:0070271//protein complex biogenesis;GO:0002526//acute inflammatory response;GO:0002252//immune effector process;GO:0010720//positive regulation of cell development;GO:0032879//regulation of localization;GO:0050790//regulation of catalytic activity;GO:2000377//regulation of reactive oxygen species metabolic process;GO:0048518//positive regulation of biologica…
ENSRNOT00000010811	1021.17	4277.8	2.16669	3.39666e-07	Ndrg1	N-myc downstream regulated 1 [Source:RGD Symbol;Acc:1307303]	-	-	-	-	GO:0044430//cytoskeletal part;GO:0005576//extracellular region;GO:0005886//plasma membrane;GO:0005737//cytoplasm;GO:0005768//endosome;GO:0043228//non-membrane-bounded organelle;GO:0043226//organelle;GO:0044421//extracellular region part;GO:0005634//nucleus;GO:0031410//cytoplasmic vesicle;GO:0071944//cell periphery;GO:0044424//intracellular part;GO:0005829//cytosol;GO:0043227//membrane-bounded org…	GO:0003674//molecular_function;GO:0019899//enzyme binding;GO:0008092//cytoskeletal protein binding;GO:0005488//binding;GO:0005515//protein binding	GO:0006950//response to stress;GO:0010256//endomembrane system organization;GO:0044700//single organism signaling;GO:0050789//regulation of biological process;GO:0008150//biological_process;GO:0048856//anatomical structure development;GO:0044767//single-organism developmental process;GO:0051716//cellular response to stimulus;GO:0050896//response to stimulus;GO:0044802//single-organism membrane or…
ENSRNOT00000003832	1353.58	299.37	-2.07635	3.44864e-07	Rbm25l1	RNA binding motif protein 25-like 1 [Source:RGD Symbol;Acc:1565486]	Genetic Information Processing	Transcription	ko03040//Spliceosome	K12822	GO:0005575//cellular_component;GO:0005622//intracellular;GO:0044424//intracellular part;GO:0043229//intracellular organelle;GO:0005623//cell;GO:0043226//organelle;GO:0044464//cell part;GO:0043227//membrane-bounded organelle;GO:0005634//nucleus;GO:0043231//intracellular membrane-bounded organelle	GO:0003674//molecular_function;GO:0005488//binding;GO:0003676//nucleic acid binding;GO:0097159//organic cyclic compound binding;GO:0003723//RNA binding;GO:0044822//poly(A) RNA binding;GO:0003729//mRNA binding;GO:1901363//heterocyclic compound binding	GO:0010467//gene expression;GO:0044237//cellular metabolic process;GO:0008150//biological_process;GO:0006139//nucleobase-containing compound metabolic process;GO:0071704//organic substance metabolic process;GO:0034641//cellular nitrogen compound metabolic process;GO:0043170//macromolecule metabolic process;GO:0008152//metabolic process;GO:0044260//cellular macromolecule metabolic process;GO:00464…
ENSRNOT00000026821	400.333	1314.33	1.83696	3.75079e-07	Isyna1	inositol-3-phosphate synthase 1 [Source:RGD Symbol;Acc:1359423]	Metabolism	Carbohydrate metabolism;Global and Overview	ko01100//Metabolic pathways;ko01130//Biosynthesis of antibiotics;ko00562//Inositol phosphate metabolism	K01858	GO:0044424//intracellular part;GO:0005737//cytoplasm;GO:0005622//intracellular;GO:0005623//cell;GO:0005575//cellular_component;GO:0044464//cell part	GO:0016853//isomerase activity;GO:0003674//molecular_function;GO:0003824//catalytic activity	GO:0044699//single-organism process;GO:0044238//primary metabolic process;GO:0071704//organic substance metabolic process;GO:0009058//biosynthetic process;GO:0044710//single-organism metabolic process;GO:0008152//metabolic process;GO:0008150//biological_process;GO:0006629//lipid metabolic process;GO:0044281//small molecule metabolic process;GO:0005975//carbohydrate metabolic process
[truncated: 4,571 more rows]

## Sheet: lncRNA
id	C_count	T_count	log2(FC)	FDR	Symbol
TCONS_00028770	0	208.667	10.1964	2.8339e-18	-
TCONS_00062413	0	117	10.1923	6.52056e-14	-
TCONS_00004655	90.3333	1	-6.32793	5.84819e-13	-
TCONS_00028787	0	97	9.42347	9.13102e-13	-
TCONS_00073348	560.333	22.3333	-4.55278	9.13102e-13	-
TCONS_00076198	0.333333	117.667	8.69697	9.13102e-13	-
TCONS_00018288	1	160	7.69349	2.31989e-12	-
TCONS_00043402	1.33333	145.317	7.18982	4.37994e-12	-
TCONS_00073351	184.333	5.66667	-5.06228	5.17902e-12	-
TCONS_00038368	130	6.66667	-4.15381	6.08535e-12	-
TCONS_00056061	1.33333	193	7.33688	1.14147e-11	-
TCONS_00058310	0.333333	96.6667	7.58496	1.14147e-11	-
TCONS_00033257	261	15.6667	-3.97063	1.38338e-11	-
TCONS_00020598	243	23	-3.27479	1.53779e-11	-
[truncated: 1,244 more rows]

## Sheet: miRNA
id	C_count	M_count	log2(FC)	Pvalue	Sequence
[truncated: 88 more rows]

[truncated: 1 more sheets: circRNA]
